# Supplementary material for: Exploring the Accuracy Limits of PNO-Based Local Coupled-Cluster Calculations for Transition-Metal Complexes
Source: J Chem Theory Comput. 2023 Mar 14;19(7):2039–47. doi: 10.1021/acs.jctc.3c00087 (PMC10100528; doi:10.1021/acs.jctc.3c00087)
Supplement: Supplementary file 1 — ct3c00087_si_001.xlsx [file ct3c00087_si_001.xlsx]

## Sheet: TITLE
Supporting Information for
Exploring the Accuracy Limits of PNO-Based Local Coupled Cluster Calculations for Transition Metal Complexes
Ahmet Altun,a Christoph Riplinger,b Frank Neese,a and Giovanni Bistonic,*
a Max-Planck-Institut für Kohlenforschung, Kaiser-Wilhelm-Platz 1, D-45470 Mülheim an der Ruhr, Germany
b FAccTs GmbH, Rolandstrasse 67, 50677 Köln, Germany
c Department of Chemistry, Biology, and Biotechnology, University of Perugia, 06123 Perugia, Italy
* Email: giovanni.bistoni@unipg.it
ABBREVIATIONS
n	Number of correlated electrons
HF	Hartree-Fock energy
C-CCSD	Canonical CCSD or DLPNO-CCSD correlation energy
C-CCSD(T)	Canonical CCSD(T) correlation energy
C-CCSD(T0)	DLPNO-CCSD(T) correlation energy with (T) contribution calculated by using (T0) approximation
C-CCSD(T1)	DLPNO-CCSD(T) correlation energy with (T) contribution calculated by using the acurate iterative (T1) algorithm
||t1||	Norm of single substitution amplitudes vector
T1	T1–diagnostic, defined as ||t1|| divided by square root of n
DCIOR	Dynamic Correlation-Induced Orbital Relaxation
D(DCIOR)	DCIOR energy contribution
CPS	Complete PNO Space
RC	Reactant Complex
TS	Transition State
PC	Product Complex
MAE	Mean Absolute Error
SHEET NAMES AND THEIR CONTENTS
1. FURTHER COMPUTATIONAL DETAILS
COMPUTATIONAL_DETAILS
A. ORCA INPUT STRUCTRURES
B. PYTHON CODE FOR THE REGRESSION ANALYSIS
C. CX COEFFICIENTS
2. CCSD(T)/def2-SVP AND DLPNO-CCSD(T)/def2-SVP ABSOLUTE ENERGIES (HARTREE)
ABSOLUTE_ENERGY
A. MOBH31/II-III: TRADITIONAL SETTINGS WITHOUT AND WITH DCIOR CONTRIBUTION
B. MOBH31/I: TRADITIONAL SETTINGS WITHOUT AND WITH DCIOR CONTRIBUTION
C. MOBH31/I: TIGHTENED SEMICORE SETTINGS WITHOUT AND WITH DCIOR CONTRIBUTION
3. ERROR IN DLPNO-CCSD(T)/def2-SVP ABSOLUTE ENERGIES (kcal/mol)
ABSOLUTE_ENERGY_ERROR
A. MOBH31/II-III: TRADITIONAL SETTINGS WITHOUT AND WITH DCIOR CONTRIBUTION
B. MOBH31/I: TRADITIONAL SETTINGS WITHOUT AND WITH DCIOR CONTRIBUTION
C. MOBH31/I: TIGHTENED SEMICORE SETTINGS WITHOUT AND WITH DCIOR CONTRIBUTION
D. CORRELATION BETWEEN DLPNO-CCSD(T1) ABSOLUTE ENERGY ERROR AND ||t1||2
4. DLPNO-CCSD(T)/def2-SVP CORRELATION ENERGY RECOVERY (%)
PERCENT_RECOVERY
A. MOBH31/II-III: TRADITIONAL SETTINGS WITHOUT AND WITH DCIOR CONTRIBUTION
B. MOBH31/I: TRADITIONAL SETTINGS WITHOUT AND WITH DCIOR CONTRIBUTION
C. MOBH31/I: TIGHTENED SEMICORE SETTINGS WITHOUT AND WITH DCIOR CONTRIBUTION
5. CCSD(T)/def2-SVP AND DLPNO-CCSD(T)/def2-SVP RELATIVE ENERGIES (kcal/mol)
RELATIVE_ENERGY
A. MOBH31/II-III: TRADITIONAL SETTINGS WITHOUT AND WITH DCIOR CONTRIBUTION
B. MOBH31/I: TRADITIONAL SETTINGS WITHOUT AND WITH DCIOR CONTRIBUTION
C. MOBH31/I: TIGHTENED SEMICORE SETTINGS WITHOUT AND WITH DCIOR CONTRIBUTION
6. ERROR IN DLPNO-CCSD(T)/def2-SVP RELATIVE ENERGIES (kcal/mol)
RELATIVE_ENERGY_ERROR
A. MOBH31/II-III: TRADITIONAL SETTINGS WITHOUT AND WITH DCIOR CONTRIBUTION
B. MOBH31/I: TRADITIONAL SETTINGS WITHOUT AND WITH DCIOR CONTRIBUTION
C. MOBH31/I: TIGHTENED SEMICORE SETTINGS WITHOUT AND WITH DCIOR CONTRIBUTION
D. SUMMARY OF MAEs
7. BASIS SET DEPENDENCE OF THE DCIOR CORRECTON FOR THE REACTION 32 OF THE MOBH35 SET AT THE DLPNO-CCSD(T1) LEVEL
BASIS_SET_DEPENDENCY
A. ABSOLUTE ENERGIES WITH AND WITHOUT DCIOR CONTRIBUTION (HARTREE)
B. RELATIVE ENERGIES WITH AND WITHOUT DCIOR CONTRIBUTION (kcal/mol)
C. INDIVIDUAL ERRORS FOR RELATIVE DLPNO-CCSD(T1) CORRELATION ENERGIES (kcal/mol)
D. MAEs FOR RELATIVE DLPNO-CCSD(T1) CORRELATION ENERGIES (kcal/mol)

## Sheet: COMPUTATIONAL_DETAILS
FURTHER COMPUTATIONAL DETAILS
A. ORCA INPUT STRUCTRURES
Simple Input Line
	Canonical CCSD(T)				DLPNO-CCSD(T)
def2-SVP	! CCSD(T) def2-SVP verytightscf				! DLPNO-CCSD(T1) def2-SVP def2-TZVP/C verytightscf TightPNO
def2-TZVP	! CCSD(T) def2-TZVP verytightscf				! DLPNO-CCSD(T1) def2-TZVP def2-QZVPP/C verytightscf TightPNO
def2QZVP	! CCSD(T) def2-QZVP verytightscf				! DLPNO-CCSD(T1) def2-QZVP def2-QZVPP/C verytightscf TightPNO
cc-pVDZ	! CCSD(T) cc-pVDZ verytightscf				! DLPNO-CCSD(T1) cc-pVDZ cc-pVTZ/C verytightscf TightPNO
cc-pVTZ	! CCSD(T) cc-pVTZ verytightscf				! DLPNO-CCSD(T1) cc-pVTZ cc-pVQZ/C verytightscf TightPNO
cc-pVQZ	! CCSD(T) cc-pVQZ verytightscf				! DLPNO-CCSD(T1) cc-pVQZ cc-pV5Z/C verytightscf TightPNO
aug-cc-pVDZ	! CCSD(T) aug-cc-pVDZ verytightscf				! DLPNO-CCSD(T1) aug-cc-pVDZ aug-cc-pVTZ/C verytightscf TightPNO
aug-cc-pVTZ	! CCSD(T) aug-cc-pVTZ verytightscf				! DLPNO-CCSD(T1) aug-cc-pVTZ aug-cc-pVQZ/C verytightscf TightPNO
Additional Lines in DLPNO-CCSD(T) Calculations
Although a conservative auxiliary "/C" basis is specified above in the simple input line for each basis set, in this study, rather than these standard "/C" bases,
those generated by autoaux module of ORCA with maximum possible angular momentum were used by adding the following line in the input file.
	%basis auxc "autoaux" autoauxlmax true end
PNO size dependence of DLPNO-CCSD(T) correlation energies were obtained by adding the following mdci block in the input file.
	%mdci TCutPNO 1e-X end
Separate calculations with X replaced by 6, 7, 8 and 9 were performed.
Automated implementation of the tightened SEMICORE settings for the first-row TMs is not available in the released ORCA versions.
The corresponding results may be obtained, for example, for Ti complexes, by adding the following two lines in the input file:
	%method FrozenCore FC_EWIN NewNCore Sc 18 end end
	%mdci EWIN -10, 1000 end
However, with the use of this energy window method, it is not guaranteed that the tightened settings apply only to 3s and 3p orbitals of the TMs.
The proper implementation of the SEMICORE settings will be made accessible in the next ORCA version.
Further Basis Set Specification when Using (aug-)cc-pVnZ for both Canonical and DLPNO-CCSD(T) Calculations
In the case that (aug-)cc-pVnZ basis set is not available for the metal atom, such as Pt, the variants specified below in the basis block can be used.
%basis newGTO Pt "cc-pVDZ-PP" end newECP Pt "SK-MCDHF-RSC" end end
%basis newGTO Pt "cc-pVTZ-PP" end newECP Pt "SK-MCDHF-RSC" end end
%basis newGTO Pt "cc-pVQZ-PP" end newECP Pt "SK-MCDHF-RSC" end end
%basis newGTO Pt "aug-cc-pVDZ-PP" end newECP Pt "SK-MCDHF-RSC" end end
%basis newGTO Pt "aug-cc-pVTZ-PP" end newECP Pt "SK-MCDHF-RSC" end end
Dependence of DLPNO-CCSD Energy of Zn Atom on the TCutPNO Threshold
! DLPNO-CCSD cc-pwCVQZ verytightscf TightPNO
%basis auxc "autoaux" autoauxlmax true end
%mdci localize 0 printlevel 3 TCutPairs 0 TCutPNO 1e-X end
In the last line, replace X with 6, 7, 8, 9, and 10 as well as 1e-X with 0 for obtaining reference values.
Setting printlevel to at least 3 is necessary for printing pair correlation energies in the output file.
B. PYTHON CODE FOR THE REGRESSION ANALYSIS
# Importing Libraries
import pandas as pd
from sklearn.linear_model import HuberRegressor
from sklearn.metrics import mean_squared_error, r2_score, mean_absolute_error
import matplotlib.pyplot as plt
import seaborn as sns
sns.set()
# Importing Data Sheet
df = pd.read_excel("file_name.xlsx",sheet_name="sheet_name") # replace "file_name" and "sheet_name" with the corresponding names in your file
# Specfying Dependent and Independent Variables
X = df[["Singles_norm_squared"]]
y = df["Error"]
# Constructing the Model and Assesing to the Model Coefficient
reg = HuberRegressor(fit_intercept=False)
model = reg.fit(X,y)
print(model.coef_)
# Predicted vs. Target Plot
plt.scatter(y, model.predict(X))
plt.xlabel('Target Relative Energy Error', size=14)
plt.ylabel('Predicted Relative Energy Error', size=14)
# R-Squared and Adjusted R-Squared Values of the Fitted Model
R_sq = model.score(X,y)
n = X.shape[0]
p = X.shape[1]
adjusted_R_sq = 1-(1-R_sq)*(n-1)/(n-p-1)
print(f"R_squared = {R_sq:.3f}, R_squared(adjusted) = {adjusted_R_sq:.3f}")
# Statistics for the Predicted Values
mse = mean_squared_error(y, model.predict(X))
rmse = mse**0.5
mae = mean_absolute_error(y, model.predict(X))
print(f"mse = {mse:.3f}, rmse = {rmse:.3f}, mae = {mae:.3f}")
C. CX COEFFICIENTS
The CX coefficients obtained with the above code for the linear correlation between DLPNO-CCSD(T1) error for relative correlation energies
with a given TCutPNO threshold set to 10-X and the difference in ||t1||2 of the complexes involved in relative energy calculations are as
given in Figure 5.
The analysis of the CX values of the DCIOR contribution to the DLPNO-CCSD(T1) correlation energy demonstrates that, where X ≥ 7,
they have the following useful recursion relation:
This allows expressing CX value (in kcal/mol) associated to any X greater than 7 in terms of C7 as
When the regression models were constructed for DLPNO-CCSD and (T1) parts of the correaltion energy separately, the coefficients were
obtained rougly as CX/2 with all X values. In the following sheets, for the sake of simplicity, we use exactly CX/2 for both correlation
energy components in obtaining the DCIOR-corrected DLPNO-CCSD and triples energies.

## Sheet: ABSOLUTE_ENERGY
CCSD(T)/def2-SVP AND DLPNO-CCSD(T)/def2-SVP ABSOLUTE ENERGIES (HARTREE)
			CCSD(T)			DLPNO-CCSD(T)
						X=6									X=7									X=8									X=9									CPS(6/7)							CPS(7/8)
								without DCIOR			with DCIOR						without DCIOR			with DCIOR						without DCIOR			with DCIOR						without DCIOR			with DCIOR				without DCIOR			with DCIOR				without DCIOR
	n	HF	C-CCSD*	C-CCSD(T)*		||t1||	T1	C-CCSD	C-CCSD(T0)	C-CCSD(T1)	C-CCSD	C-CCSD(T0)	C-CCSD(T1)		||t1||	T1	C-CCSD	C-CCSD(T0)	C-CCSD(T1)	C-CCSD	C-CCSD(T0)	C-CCSD(T1)		||t1||	T1	C-CCSD	C-CCSD(T0)	C-CCSD(T1)	C-CCSD	C-CCSD(T0)	C-CCSD(T1)		||t1||	T1	C-CCSD	C-CCSD(T0)	C-CCSD(T1)	C-CCSD	C-CCSD(T0)	C-CCSD(T1)		C-CCSD	C-CCSD(T0)	C-CCSD(T1)	C-CCSD	C-CCSD(T0)	C-CCSD(T1)		C-CCSD
A. MOBH31/II-III: TRADITIONAL SETTINGS WITHOUT AND WITH DCIOR CONTRIBUTION
RC
10	148	-1136.99	-3.77183	-3.92809		0.187833	0.0154398	-3.76426	-3.90347	-3.91245	-3.76693	-3.90882	-3.9178		0.205897	0.0169246	-3.76906	-3.91219	-3.92165	-3.77096	-3.91598	-3.92544		0.216807	0.0178214	-3.77128	-3.91569	-3.92529	-3.77233	-3.91779	-3.92739		0.222489	0.0182885	-3.77245	-3.91739	-3.92703	-3.77301	-3.91849	-3.92814		-3.77147	-3.91655	-3.92625	-3.77297	-3.91956	-3.92926		-3.77239
11	156	-1241.63	-4.38066	-4.59512		0.184164	0.0147449	-4.37218	-4.56114	-4.57557	-4.37475	-4.56627	-4.5807		0.199415	0.015966	-4.37813	-4.5725	-4.58774	-4.37991	-4.57605	-4.59129		0.207651	0.0166254	-4.38082	-4.57693	-4.59239	-4.38179	-4.57885	-4.59432		0.212446	0.0170093	-4.38203	-4.57879	-4.59435	-4.38253	-4.5798	-4.59535		-4.38111	-4.57818	-4.59383	-4.38249	-4.58094	-4.59659		-4.38217
12	138	-1792.64	-3.58201	-3.73587		0.181318	0.0154348	-3.57472	-3.71066	-3.72128	-3.57721	-3.71564	-3.72626		0.197211	0.0167877	-3.57931	-3.71849	-3.72973	-3.58104	-3.72196	-3.7332		0.205063	0.0174561	-3.58197	-3.72232	-3.73378	-3.58291	-3.7242	-3.73566		0.209386	0.0178241	-3.58278	-3.72356	-3.73514	-3.58327	-3.72453	-3.73612		-3.5816	-3.7224	-3.73395	-3.58296	-3.72512	-3.73667		-3.58331
13	142	-1675.94	-3.87981	-4.06373		0.189302	0.0158859	-3.87131	-4.03074	-4.04629	-3.87402	-4.03617	-4.05171		0.203814	0.0171037	-3.87708	-4.04073	-4.0571	-3.87893	-4.04444	-4.06081		0.210436	0.0176594	-3.87969	-4.04465	-4.06125	-3.88068	-4.04663	-4.06322		0.213598	0.0179247	-3.88094	-4.04639	-4.06306	-3.88145	-4.04741	-4.06408		-3.87996	-4.04573	-4.06251	-3.88138	-4.04858	-4.06536		-3.881
14	112	-1159.47	-3.05507	-3.1884		0.194868	0.0184133	-3.04651	-3.1612	-3.17285	-3.04939	-3.16694	-3.1786		0.208747	0.0197247	-3.05163	-3.16958	-3.1819	-3.05357	-3.17347	-3.18579		0.215066	0.0203219	-3.05414	-3.17318	-3.1857	-3.05517	-3.17525	-3.18777		0.218727	0.0206677	-3.05527	-3.17476	-3.18736	-3.05581	-3.17583	-3.18843		-3.05419	-3.17377	-3.18643	-3.05567	-3.17673	-3.18939		-3.0554
15	58	-986.422	-1.45263	-1.52825		0.196584	0.0258127	-1.44534	-1.50727	-1.51728	-1.44826	-1.51312	-1.52313		0.219102	0.0287695	-1.44972	-1.51341	-1.52391	-1.45186	-1.51769	-1.52819		0.229581	0.0301455	-1.45161	-1.51589	-1.52655	-1.45278	-1.51824	-1.5289		0.235368	0.0309053	-1.45236	-1.51687	-1.52757	-1.45297	-1.51811	-1.52881		-1.45191	-1.51648	-1.52722	-1.45366	-1.51998	-1.53072		-1.45255
16	68	-511.065	-1.81216	-1.90959		0.223968	0.0271601	-1.80252	-1.8829	-1.89345	-1.80632	-1.89049	-1.90104		0.26096	0.0316461	-1.80816	-1.89143	-1.90275	-1.8112	-1.89751	-1.90883		0.282845	0.0343	-1.81087	-1.89529	-1.90689	-1.81266	-1.89886	-1.91046		0.295247	0.035804	-1.81175	-1.89664	-1.90836	-1.81272	-1.89859	-1.9103		-1.81098	-1.8957	-1.9074	-1.81364	-1.90102	-1.91272		-1.81223
21	106	-707.117	-2.76484	-2.87141		0.148781	0.0144509	-2.75965	-2.85558	-2.86116	-2.76132	-2.85893	-2.86451		0.164082	0.0159371	-2.76238	-2.86091	-2.86679	-2.76358	-2.86331	-2.86919		0.172979	0.0168012	-2.76372	-2.86311	-2.86908	-2.76439	-2.86445	-2.87042		0.176957	0.0171876	-2.76472	-2.86447	-2.87047	-2.76507	-2.86516	-2.87117		-2.76375	-2.86357	-2.8696	-2.76471	-2.8655	-2.87153		-2.7644
22	140	-955.982	-3.69964	-3.84309		0.167305	0.0141398	-3.69209	-3.82086	-3.82807	-3.6942	-3.8251	-3.83231		0.184919	0.0156285	-3.69667	-3.82917	-3.8368	-3.69819	-3.83223	-3.83986		0.195506	0.0165233	-3.69851	-3.83221	-3.83995	-3.69936	-3.83391	-3.84166		0.200334	0.0169313	-3.6998	-3.83399	-3.84178	-3.70025	-3.83489	-3.84267		-3.69896	-3.83333	-3.84117	-3.70019	-3.83579	-3.84363		-3.69942
23	138	-1007	-3.82398	-4.01178		0.157198	0.0133816	-3.81673	-3.98123	-3.99545	-3.8186	-3.98497	-3.99919		0.169341	0.0144153	-3.82129	-3.9904	-4.00534	-3.82257	-3.99296	-4.0079		0.175563	0.0149449	-3.82353	-3.99407	-4.00919	-3.82422	-3.99544	-4.01056		0.178506	0.0151954	-3.82454	-3.99557	-4.01074	-3.82489	-3.99628	-4.01145		-3.82357	-3.99498	-4.01028	-3.82456	-3.99695	-4.01225		-3.82465
26	82	-1123.64	-2.0368	-2.11633		0.134048	0.0148031	-2.0324	-2.09992	-2.10873	-2.03376	-2.10264	-2.11146		0.14142	0.0156172	-2.03535	-2.10441	-2.11366	-2.03625	-2.1062	-2.11545		0.144627	0.0159714	-2.03654	-2.10604	-2.11541	-2.03701	-2.10698	-2.11634		0.146192	0.0161442	-2.03691	-2.10655	-2.11596	-2.03715	-2.10703	-2.11643		-2.03683	-2.10666	-2.11613	-2.03749	-2.10797	-2.11744		-2.03714
27	94	-1205.06	-2.34546	-2.43478		0.143963	0.0148487	-2.34017	-2.41622	-2.4255	-2.34174	-2.41935	-2.42864		0.152891	0.0157695	-2.3434	-2.42128	-2.43105	-2.34444	-2.42337	-2.43314		0.157558	0.0162509	-2.34496	-2.42343	-2.43335	-2.34551	-2.42454	-2.43446		0.159749	0.0164768	-2.34557	-2.42426	-2.43422	-2.34585	-2.42483	-2.43479		-2.34501	-2.42382	-2.43383	-2.34579	-2.42538	-2.43539		-2.34574
28	140	-1648.36	-3.72004	-3.87806		0.160777	0.0135881	-3.70992	-3.84578	-3.859	-3.71188	-3.84969	-3.86291		0.178681	0.0151013	-3.71597	-3.85576	-3.86991	-3.71739	-3.85861	-3.87276		0.188527	0.0159334	-3.71885	-3.85992	-3.87435	-3.71965	-3.8615	-3.87593		0.195301	0.016506	-3.72034	-3.86193	-3.87647	-3.72077	-3.86278	-3.87732		-3.71899	-3.86075	-3.87537	-3.72015	-3.86306	-3.87769		-3.7203
29	142	-1649.49	-3.75936	-3.91731		0.161856	0.0135827	-3.75076	-3.88938	-3.90052	-3.75274	-3.89334	-3.90448		0.174221	0.0146203	-3.7563	-3.89871	-3.91061	-3.75766	-3.90142	-3.91332		0.181325	0.0152164	-3.75885	-3.90245	-3.91458	-3.75958	-3.90392	-3.91605		0.184242	0.0154612	-3.75996	-3.904	-3.91621	-3.76034	-3.90476	-3.91697		-3.75908	-3.90337	-3.91566	-3.76012	-3.90545	-3.91774		-3.76013
30	110	-1058.29	-2.811	-2.92411		0.12661	0.0120718	-2.80449	-2.90374	-2.91225	-2.80571	-2.90616	-2.91467		0.138496	0.0132051	-2.80892	-2.91077	-2.91986	-2.80977	-2.91248	-2.92158		0.144166	0.0137457	-2.8106	-2.91322	-2.92247	-2.81107	-2.91415	-2.92339		0.146451	0.0139635	-2.81139	-2.91428	-2.92355	-2.81163	-2.91476	-2.92402		-2.81113	-2.91428	-2.92367	-2.81181	-2.91564	-2.92503		-2.81144
31	110	-1058.29	-2.811	-2.92411		0.12661	0.0120718	-2.80449	-2.90374	-2.91225	-2.80571	-2.90616	-2.91467		0.138496	0.0132051	-2.80892	-2.91077	-2.91986	-2.80977	-2.91248	-2.92158		0.144166	0.0137457	-2.8106	-2.91322	-2.92247	-2.81107	-2.91415	-2.92339		0.146451	0.0139635	-2.81139	-2.91428	-2.92355	-2.81163	-2.91476	-2.92402		-2.81113	-2.91428	-2.92367	-2.81181	-2.91564	-2.92503		-2.81144
32	58	-995.026	-1.36167	-1.42243		0.144087	0.0189196	-1.35509	-1.40543	-1.41244	-1.35666	-1.40857	-1.41558		0.164183	0.0215582	-1.35916	-1.41098	-1.41854	-1.36037	-1.41339	-1.42095		0.175342	0.0230235	-1.36062	-1.41293	-1.42068	-1.3613	-1.4143	-1.42205		0.18058	0.0237114	-1.36134	-1.41387	-1.4217	-1.3617	-1.4146	-1.42242		-1.3612	-1.41376	-1.42159	-1.36222	-1.41579	-1.42363		-1.36134
33	42	-271.256	-0.975358	-1.00524		0.0791427	0.012212	-0.972966	-0.998723	-1.00192	-0.97344	-0.999671	-1.00287		0.0840135	0.0129636	-0.974591	-1.00081	-1.00417	-0.974906	-1.00144	-1.0048		0.0863794	0.0133286	-0.97518	-1.00152	-1.00492	-0.975346	-1.00186	-1.00526		0.0878422	0.0135543	-0.975402	-1.00178	-1.0052	-0.975488	-1.00196	-1.00537		-0.975403	-1.00185	-1.00529	-0.975639	-1.00232	-1.00576		-0.975474
34	106	-856.673	-2.91354	-3.04438		0.138317	0.0134345	-2.90687	-3.02241	-3.03226	-2.90832	-3.0253	-3.03516		0.148366	0.0144106	-2.91149	-3.0297	-3.04009	-2.91247	-3.03167	-3.04205		0.152898	0.0148508	-2.91317	-3.03215	-3.04268	-2.91369	-3.03319	-3.04372		0.154707	0.0150265	-2.91426	-3.03357	-3.04417	-2.91453	-3.03411	-3.0447		-2.9138	-3.03335	-3.044	-2.91455	-3.03485	-3.0455		-2.914
35	106	-856.663	-2.88787	-3.01495		0.147267	0.0143038	-2.881	-2.99293	-3.00278	-2.88264	-2.99621	-3.00606		0.159638	0.0155054	-2.88603	-3.00052	-3.01091	-2.88716	-3.00279	-3.01318		0.164515	0.0159791	-2.88757	-3.0028	-3.01333	-2.88817	-3.004	-3.01454		0.166337	0.0161561	-2.88874	-3.00431	-3.0149	-2.88905	-3.00493	-3.01552		-2.88854	-3.00432	-3.01497	-2.88942	-3.00609	-3.01674		-2.88834
TS
10	148	-1137	-3.76471	-3.91809		0.173641	0.0142732	-3.75839	-3.89587	-3.90485	-3.76067	-3.90043	-3.90942		0.186546	0.015334	-3.76264	-3.90358	-3.91296	-3.76419	-3.90669	-3.91607		0.193478	0.0159038	-3.76462	-3.90664	-3.91612	-3.76545	-3.90831	-3.91779		0.196957	0.0161898	-3.76558	-3.908	-3.91751	-3.76601	-3.90886	-3.91837		-3.76477	-3.90744	-3.91702	-3.76596	-3.90982	-3.9194		-3.76561
11	156	-1241.59	-4.37077	-4.58463		0.196236	0.0157115	-4.36288	-4.55195	-4.56663	-4.36579	-4.55778	-4.57246		0.212781	0.0170361	-4.36857	-4.56255	-4.57795	-4.37059	-4.56659	-4.58199		0.22286	0.0178431	-4.37132	-4.56688	-4.58247	-4.37243	-4.5691	-4.58469		0.228456	0.0182911	-4.37205	-4.56817	-4.58383	-4.37263	-4.56933	-4.58499		-4.37142	-4.56784	-4.58361	-4.37299	-4.57099	-4.58675		-4.37269
12	138	-1792.63	-3.5813	-3.73505		0.17886	0.0152256	-3.57395	-3.70991	-3.7205	-3.57637	-3.71475	-3.72535		0.194662	0.0165707	-3.57877	-3.71803	-3.72925	-3.58046	-3.72141	-3.73263		0.201879	0.0171851	-3.58143	-3.72184	-3.73327	-3.58234	-3.72366	-3.73509		0.20554	0.0174967	-3.58217	-3.72297	-3.73452	-3.58264	-3.72392	-3.73546		-3.58118	-3.7221	-3.73363	-3.5825	-3.72475	-3.73628		-3.58276
13	142	-1675.86	-3.91744	-4.11145		0.202459	0.01699	-3.90646	-4.07295	-4.08916	-3.90957	-4.07916	-4.09537		0.22304	0.0187171	-3.91294	-4.08466	-4.10189	-3.91516	-4.0891	-4.10633		0.234918	0.0197139	-3.91637	-4.08982	-4.10735	-3.9176	-4.09229	-4.10982		0.241597	0.0202744	-3.91801	-4.09218	-4.10983	-3.91866	-4.09348	-4.11113		-3.91618	-4.09052	-4.10826	-3.91796	-4.09407	-4.11181		-3.91809
14	112	-1159.45	-3.06365	-3.1987		0.193791	0.0183115	-3.05462	-3.17052	-3.18243	-3.05747	-3.17621	-3.18812		0.208868	0.0197362	-3.06011	-3.17941	-3.19201	-3.06206	-3.18331	-3.1959		0.21594	0.0204044	-3.06256	-3.18299	-3.19579	-3.0636	-3.18507	-3.19787		0.219793	0.0207685	-3.0639	-3.18482	-3.19771	-3.06444	-3.1859	-3.19878		-3.06286	-3.18386	-3.1968	-3.06436	-3.18686	-3.1998		-3.06378
15	58	-986.377	-1.45876	-1.53539		0.167589	0.0220055	-1.4514	-1.51366	-1.52412	-1.45353	-1.51792	-1.52837		0.193745	0.02544	-1.45579	-1.51986	-1.53088	-1.45746	-1.52321	-1.53423		0.208145	0.0273308	-1.45765	-1.52234	-1.53355	-1.45861	-1.52428	-1.53548		0.216863	0.0284755	-1.45845	-1.52339	-1.53463	-1.45897	-1.52444	-1.53568		-1.45798	-1.52296	-1.53426	-1.45943	-1.52586	-1.53716		-1.45857
16	68	-511.016	-1.80705	-1.89928		0.146297	0.0177411	-1.79904	-1.87701	-1.88618	-1.80066	-1.88025	-1.88942		0.176364	0.0213873	-1.80362	-1.88389	-1.89369	-1.80501	-1.88667	-1.89647		0.195292	0.0236827	-1.80557	-1.88665	-1.89666	-1.80642	-1.88835	-1.89836		0.208264	0.0252557	-1.80678	-1.88825	-1.89835	-1.80727	-1.88921	-1.89931		-1.80591	-1.88734	-1.89745	-1.80718	-1.88988	-1.89999		-1.80654
21	106	-707.087	-2.77355	-2.88341		0.162205	0.0157547	-2.76765	-2.86622	-2.87208	-2.76964	-2.8702	-2.87607		0.17943	0.0174278	-2.77055	-2.87189	-2.87808	-2.77199	-2.87477	-2.88095		0.1903	0.0184835	-2.77195	-2.87422	-2.88049	-2.77276	-2.87584	-2.88211		0.195113	0.018951	-2.77309	-2.87577	-2.88208	-2.77351	-2.87662	-2.88293		-2.772	-2.87473	-2.88108	-2.77316	-2.87705	-2.88339		-2.77265
22	140	-955.938	-3.71476	-3.86346		0.172017	0.0145381	-3.70709	-3.84041	-3.84775	-3.70933	-3.84489	-3.85223		0.190524	0.0161022	-3.71181	-3.84918	-3.85697	-3.71343	-3.85242	-3.86021		0.200529	0.0169478	-3.71371	-3.85235	-3.86026	-3.71461	-3.85414	-3.86206		0.205529	0.0173703	-3.71517	-3.85436	-3.86232	-3.71564	-3.8553	-3.86326		-3.71417	-3.85356	-3.86158	-3.71548	-3.85618	-3.8642		-3.71466
23	138	-1006.93	-3.83968	-4.03103		0.159387	0.013568	-3.83109	-3.99738	-4.01215	-3.83301	-4.00123	-4.01599		0.174575	0.0148608	-3.83632	-4.0077	-4.02335	-3.83768	-4.01042	-4.02607		0.183858	0.0156511	-3.83903	-4.01205	-4.02794	-3.83978	-4.01356	-4.02945		0.188096	0.0160118	-3.84002	-4.01359	-4.02955	-3.84042	-4.01438	-4.03034		-3.83893	-4.01286	-4.02895	-3.84001	-4.01502	-4.03111		-3.84038
26	82	-1123.62	-2.02154	-2.09979		0.146524	0.0161808	-2.0168	-2.08288	-2.09185	-2.01843	-2.08613	-2.0951		0.15582	0.0172075	-2.01977	-2.08729	-2.09669	-2.02086	-2.08946	-2.09886		0.160441	0.0177178	-2.0212	-2.08918	-2.09871	-2.02177	-2.09033	-2.09986		0.162491	0.0179442	-2.02162	-2.08975	-2.09933	-2.02191	-2.09034	-2.09992		-2.02126	-2.0895	-2.09912	-2.02207	-2.09112	-2.10074		-2.02191
27	94	-1205.04	-2.34139	-2.43005		0.143842	0.0148361	-2.33598	-2.41173	-2.42063	-2.33754	-2.41486	-2.42377		0.15351	0.0158333	-2.33927	-2.41689	-2.42629	-2.34033	-2.41899	-2.42839		0.158009	0.0162974	-2.3409	-2.41912	-2.42866	-2.34146	-2.42023	-2.42977		0.160243	0.0165278	-2.34147	-2.4199	-2.4295	-2.34176	-2.42047	-2.43007		-2.34092	-2.41947	-2.42912	-2.34172	-2.42106	-2.4307		-2.34171
28	140	-1648.29	-3.73622	-3.89733		0.165146	0.0139573	-3.72646	-3.86656	-3.87881	-3.72852	-3.87069	-3.88293		0.180717	0.0152734	-3.73252	-3.87662	-3.88973	-3.73398	-3.87953	-3.89264		0.189024	0.0159755	-3.73521	-3.88056	-3.89392	-3.73601	-3.88216	-3.89552		0.193552	0.0163581	-3.73661	-3.88247	-3.89593	-3.73703	-3.8833	-3.89677		-3.73555	-3.88164	-3.89519	-3.73671	-3.88395	-3.89749		-3.73655
29	142	-1649.45	-3.76901	-3.9283		0.160734	0.0134885	-3.75993	-3.89941	-3.91082	-3.76189	-3.90332	-3.91473		0.174468	0.014641	-3.76574	-3.90911	-3.92128	-3.7671	-3.91182	-3.924		0.181567	0.0152367	-3.76829	-3.91288	-3.9253	-3.76902	-3.91436	-3.92677		0.184821	0.0155098	-3.76948	-3.91453	-3.92704	-3.76986	-3.9153	-3.9278		-3.76864	-3.91395	-3.92652	-3.7697	-3.91607	-3.92864		-3.76956
30	110	-1058.27	-2.81559	-2.92969		0.12132	0.0115674	-2.80918	-2.90946	-2.918	-2.81029	-2.91168	-2.92023		0.133426	0.0127217	-2.81358	-2.91645	-2.92558	-2.81438	-2.91804	-2.92716		0.139115	0.0132641	-2.81528	-2.91891	-2.92815	-2.81571	-2.91978	-2.92902		0.14124	0.0134667	-2.81608	-2.91999	-2.92928	-2.8163	-2.92043	-2.92972		-2.81579	-2.91995	-2.92936	-2.81642	-2.92122	-2.93063		-2.81613
31	110	-1058.26	-2.83599	-2.95291		0.119027	0.0113488	-2.82908	-2.93177	-2.94035	-2.83016	-2.93392	-2.9425		0.130285	0.0124222	-2.83355	-2.93904	-2.94818	-2.83431	-2.94056	-2.94969		0.137094	0.0130714	-2.83537	-2.94173	-2.95102	-2.83579	-2.94257	-2.95185		0.139893	0.0133383	-2.83628	-2.94295	-2.95228	-2.8365	-2.94338	-2.95272		-2.83579	-2.94268	-2.95209	-2.83639	-2.94388	-2.95329		-2.83628
32	58	-994.979	-1.3721	-1.43202		0.130794	0.0171741	-1.36648	-1.41685	-1.42353	-1.36777	-1.41944	-1.42612		0.149177	0.0195879	-1.37009	-1.42182	-1.42894	-1.37108	-1.4238	-1.43093		0.156004	0.0204844	-1.37129	-1.42342	-1.43068	-1.37183	-1.42451	-1.43176		0.159928	0.0209996	-1.37188	-1.42417	-1.43147	-1.37216	-1.42474	-1.43204		-1.37189	-1.4243	-1.43164	-1.37273	-1.42598	-1.43333		-1.37189
33	42	-271.251	-0.975362	-1.00572		0.0901328	0.0139078	-0.972809	-0.998721	-1.00218	-0.973424	-0.999951	-1.00341		0.0949709	0.0146543	-0.974541	-1.00095	-1.00457	-0.974944	-1.00175	-1.00537		0.0975403	0.0150508	-0.975232	-1.00177	-1.00544	-0.975444	-1.0022	-1.00587		0.0987299	0.0152344	-0.975432	-1.00201	-1.00569	-0.97554	-1.00223	-1.00591		-0.975407	-1.00206	-1.00576	-0.975704	-1.00265	-1.00636		-0.975577
34	106	-856.639	-2.90275	-3.03224		0.148611	0.0144344	-2.89599	-3.00982	-3.02012	-2.89766	-3.01316	-3.02346		0.159787	0.0155199	-2.90097	-3.01742	-3.02825	-2.90211	-3.0197	-3.03053		0.164923	0.0160188	-2.90258	-3.01977	-3.03075	-2.90319	-3.02099	-3.03196		0.166738	0.016195	-2.90375	-3.02128	-3.03231	-2.90406	-3.0219	-3.03293		-2.90346	-3.02122	-3.03232	-2.90433	-3.02296	-3.03407		-2.90339
35	106	-856.64	-2.88526	-3.01428		0.154155	0.0149729	-2.87761	-2.99012	-3.00047	-2.87941	-2.99372	-3.00407		0.166592	0.0161808	-2.88288	-2.99823	-3.00925	-2.88412	-3.00071	-3.01173		0.173054	0.0168085	-2.88458	-3.0008	-3.01204	-2.88525	-3.00214	-3.01338		0.175662	0.0170618	-2.88589	-3.00251	-3.01382	-2.88623	-3.00319	-3.01451		-2.88551	-3.00229	-3.01365	-2.88647	-3.0042	-3.01556		-2.88544
PC
10	138	-1024.39	-3.46127	-3.5986		0.149958	0.0127653	-3.45504	-3.57852	-3.58636	-3.45674	-3.58192	-3.58977		0.161971	0.0137879	-3.45905	-3.58559	-3.59379	-3.46022	-3.58793	-3.59613		0.168521	0.0143455	-3.46079	-3.5883	-3.5966	-3.46143	-3.58957	-3.59786		0.172177	0.0146567	-3.46181	-3.58969	-3.59801	-3.46214	-3.59035	-3.59867		-3.46105	-3.58913	-3.5975	-3.46195	-3.59094	-3.59931		-3.46167
11	156	-1241.74	-4.35608	-4.56489		0.1795	0.0143715	-4.34939	-4.53531	-4.54927	-4.35183	-4.54019	-4.55415		0.19111	0.015301	-4.3543	-4.54469	-4.55924	-4.35593	-4.54795	-4.5625		0.197026	0.0157747	-4.35652	-4.54828	-4.56299	-4.35739	-4.55002	-4.56472		0.199549	0.0159767	-4.3575	-4.54977	-4.56453	-4.35795	-4.55066	-4.56541		-4.35675	-4.54938	-4.56423	-4.35797	-4.55183	-4.56668		-4.35763
12	138	-1792.7	-3.57187	-3.72429		0.178232	0.0151721	-3.56412	-3.69842	-3.70905	-3.56652	-3.70323	-3.71386		0.196034	0.0166875	-3.56932	-3.70701	-3.71831	-3.57104	-3.71043	-3.72174		0.204078	0.0173723	-3.57194	-3.71079	-3.72236	-3.57287	-3.71265	-3.72422		0.208481	0.0177471	-3.57259	-3.71184	-3.72352	-3.57307	-3.71281	-3.72449		-3.57192	-3.7113	-3.72295	-3.57329	-3.71404	-3.72569		-3.57326
13	142	-1675.98	-3.88795	-4.07156		0.196082	0.0164548	-3.87775	-4.0367	-4.0518	-3.88066	-4.04252	-4.05763		0.215314	0.0180688	-3.88458	-4.04812	-4.06408	-3.88665	-4.05226	-4.06822		0.225025	0.0188836	-3.88739	-4.05234	-4.06853	-3.88852	-4.0546	-4.07079		0.230535	0.0193461	-3.88862	-4.05413	-4.0704	-3.88922	-4.05532	-4.07159		-3.888	-4.05383	-4.07022	-3.88964	-4.05713	-4.07351		-3.8888
14	112	-1159.48	-3.05594	-3.18908		0.192586	0.0181977	-3.04664	-3.16058	-3.17259	-3.04945	-3.1662	-3.17821		0.208633	0.019714	-3.05215	-3.16943	-3.18211	-3.05409	-3.17332	-3.186		0.216324	0.0204407	-3.05467	-3.17306	-3.18595	-3.05571	-3.17515	-3.18803		0.22087	0.0208702	-3.05611	-3.175	-3.18798	-3.05665	-3.17609	-3.18907		-3.0549	-3.17386	-3.18688	-3.05641	-3.17688	-3.18989		-3.05593
15	58	-986.522	-1.44165	-1.50967		0.138775	0.0182221	-1.43555	-1.49201	-1.50034	-1.43701	-1.49493	-1.50326		0.155584	0.0204292	-1.43893	-1.49698	-1.50576	-1.44001	-1.49914	-1.50792		0.163632	0.0214859	-1.44096	-1.49958	-1.5085	-1.44156	-1.50077	-1.50969		0.16877	0.0221606	-1.44165	-1.50045	-1.5094	-1.44197	-1.50108	-1.51004		-1.44061	-1.49947	-1.50846	-1.44151	-1.50125	-1.51025		-1.44198
16	68	-511.117	-1.79864	-1.88722		0.110594	0.0134115	-1.79229	-1.86804	-1.87644	-1.79322	-1.86989	-1.87829		0.127402	0.0154498	-1.79624	-1.87417	-1.88316	-1.79696	-1.87562	-1.88461		0.134297	0.0162859	-1.79797	-1.87662	-1.88579	-1.79837	-1.87742	-1.88659		0.138655	0.0168144	-1.79862	-1.8775	-1.88673	-1.79883	-1.87792	-1.88716		-1.79821	-1.87724	-1.88652	-1.79883	-1.87849	-1.88777		-1.79884
21	106	-707.117	-2.76485	-2.87141		0.148699	0.0144429	-2.75959	-2.85552	-2.8611	-2.76126	-2.85886	-2.86445		0.164081	0.0159369	-2.76232	-2.86085	-2.86673	-2.76352	-2.86325	-2.86913		0.172967	0.0168	-2.76367	-2.86305	-2.86902	-2.76434	-2.86439	-2.87036		0.176948	0.0171868	-2.76466	-2.8644	-2.8704	-2.76501	-2.8651	-2.8711		-2.76369	-2.86351	-2.86954	-2.76465	-2.86544	-2.87147		-2.76434
22	140	-956.015	-3.69568	-3.83548		0.154341	0.0130442	-3.68933	-3.81554	-3.82222	-3.69113	-3.81915	-3.82583		0.170694	0.0144263	-3.69327	-3.82298	-3.83005	-3.69457	-3.82558	-3.83265		0.178862	0.0151166	-3.69477	-3.82555	-3.83273	-3.69549	-3.82698	-3.83415		0.183019	0.0154679	-3.6962	-3.82745	-3.83466	-3.69658	-3.8282	-3.83541		-3.69525	-3.8267	-3.83396	-3.69629	-3.8288	-3.83606		-3.69552
23	138	-1006.99	-3.82551	-4.01128		0.152668	0.0129959	-3.81762	-3.98024	-3.99386	-3.81938	-3.98377	-3.99739		0.165529	0.0140907	-3.82271	-3.9901	-4.00446	-3.82393	-3.99254	-4.00691		0.173719	0.014788	-3.82507	-3.99396	-4.00852	-3.82574	-3.99531	-4.00987		0.177999	0.0151523	-3.82589	-3.99526	-4.00988	-3.82624	-3.99597	-4.01058		-3.82526	-3.99502	-4.00977	-3.82621	-3.99693	-4.01167		-3.82625
26	82	-1123.62	-2.02209	-2.10043		0.146568	0.0161857	-2.01737	-2.08352	-2.09248	-2.019	-2.08677	-2.09573		0.155977	0.0172248	-2.02037	-2.08798	-2.0974	-2.02146	-2.09015	-2.09957		0.160452	0.017719	-2.02176	-2.08984	-2.09938	-2.02234	-2.09099	-2.10053		0.162643	0.0179609	-2.02219	-2.09042	-2.10002	-2.02249	-2.09101	-2.10061		-2.02187	-2.09021	-2.09986	-2.02269	-2.09184	-2.10149		-2.02246
27	94	-1205.05	-2.34023	-2.42908		0.144471	0.0149011	-2.33479	-2.41066	-2.41963	-2.33637	-2.41382	-2.42279		0.154421	0.0159273	-2.33824	-2.41598	-2.42544	-2.3393	-2.41811	-2.42757		0.158975	0.0163971	-2.33986	-2.41819	-2.4278	-2.34042	-2.41932	-2.42893		0.161189	0.0166254	-2.34043	-2.41897	-2.42863	-2.34072	-2.41955	-2.42921		-2.33996	-2.41864	-2.42835	-2.34076	-2.42025	-2.42996		-2.34067
28	140	-1648.34	-3.71657	-3.87396		0.164852	0.0139325	-3.70756	-3.84522	-3.85661	-3.70961	-3.84933	-3.86072		0.179182	0.0151436	-3.71343	-3.85492	-3.86712	-3.71487	-3.85778	-3.86999		0.186787	0.0157864	-3.71592	-3.85859	-3.87103	-3.7167	-3.86015	-3.87259		0.190739	0.0161204	-3.71717	-3.8603	-3.87283	-3.71757	-3.86111	-3.87364		-3.71637	-3.85976	-3.87238	-3.71749	-3.862	-3.87462		-3.71717
29	142	-1649.52	-3.75619	-3.91328		0.156133	0.0131024	-3.74729	-3.88473	-3.89617	-3.74913	-3.88842	-3.89986		0.170043	0.0142697	-3.75276	-3.89394	-3.90616	-3.75405	-3.89652	-3.90874		0.178641	0.0149912	-3.75551	-3.8979	-3.91036	-3.75622	-3.89933	-3.91178		0.182531	0.0153177	-3.75662	-3.89945	-3.91199	-3.757	-3.90019	-3.91273		-3.7555	-3.89855	-3.91116	-3.75651	-3.90058	-3.91318		-3.75689
30	110	-1058.32	-2.80048	-2.91169		0.124477	0.0118684	-2.79399	-2.89176	-2.89998	-2.79516	-2.89411	-2.90233		0.137866	0.013145	-2.79834	-2.89865	-2.90739	-2.79919	-2.90034	-2.90908		0.143542	0.0136862	-2.80005	-2.90112	-2.91001	-2.80051	-2.90204	-2.91093		0.146354	0.0139543	-2.80091	-2.90226	-2.91121	-2.80115	-2.90274	-2.91169		-2.80052	-2.90209	-2.91109	-2.8012	-2.90346	-2.91246		-2.8009
31	110	-1058.28	-2.83996	-2.95768		0.114707	0.0109369	-2.83343	-2.93737	-2.94551	-2.83443	-2.93936	-2.9475		0.125019	0.0119201	-2.8375	-2.94425	-2.95293	-2.8382	-2.94565	-2.95432		0.130809	0.0124721	-2.83931	-2.94694	-2.95577	-2.83969	-2.9477	-2.95653		0.133427	0.0127218	-2.84026	-2.94821	-2.95709	-2.84046	-2.9486	-2.95749		-2.83953	-2.9477	-2.95664	-2.84008	-2.94879	-2.95773		-2.84022
32	58	-995.068	-1.37599	-1.43603		0.100394	0.0131824	-1.37121	-1.42186	-1.42857	-1.37197	-1.42338	-1.4301		0.111417	0.0146297	-1.37424	-1.42622	-1.43336	-1.3748	-1.42733	-1.43447		0.115656	0.0151864	-1.37544	-1.4278	-1.43505	-1.37574	-1.42839	-1.43565		0.11815	0.0155139	-1.37595	-1.42843	-1.43572	-1.3761	-1.42874	-1.43603		-1.37576	-1.42841	-1.43575	-1.37621	-1.42931	-1.43665		-1.37604
33	42	-271.293	-0.953178	-0.980316		0.0956376	0.0147572	-0.950348	-0.973409	-0.97643	-0.95104	-0.974794	-0.977815		0.103297	0.015939	-0.952324	-0.975903	-0.979103	-0.9528	-0.976855	-0.980056		0.106377	0.0164144	-0.952997	-0.976729	-0.979975	-0.953249	-0.977234	-0.98048		0.107726	0.0166225	-0.953233	-0.977011	-0.980274	-0.953362	-0.97727	-0.980532		-0.953312	-0.97715	-0.98044	-0.95368	-0.977886	-0.981176		-0.953333
34	106	-856.663	-2.88787	-3.01495		0.14726	0.0143032	-2.88099	-2.99291	-3.00276	-2.88263	-2.9962	-3.00605		0.159636	0.0155052	-2.88602	-3.00051	-3.0109	-2.88716	-3.00278	-3.01317		0.164518	0.0159794	-2.88756	-3.00279	-3.01332	-2.88816	-3.00399	-3.01453		0.166335	0.0161559	-2.88873	-3.0043	-3.01489	-2.88904	-3.00491	-3.01551		-2.88853	-3.00431	-3.01496	-2.88942	-3.00608	-3.01673		-2.88832
35	98	-816.474	-2.69255	-2.81661		0.154024	0.0155588	-2.68503	-2.79308	-2.80329	-2.68682	-2.79668	-2.80688		0.167182	0.016888	-2.69032	-2.80113	-2.81198	-2.69157	-2.80362	-2.81447		0.173638	0.0175401	-2.69195	-2.80357	-2.81462	-2.69262	-2.80491	-2.81596		0.176473	0.0178265	-2.69321	-2.80521	-2.81633	-2.69356	-2.8059	-2.81703		-2.69297	-2.80515	-2.81632	-2.69395	-2.8071	-2.81827		-2.69276
CO	10	-112.644	-0.295389	-0.306548		0.064498	0.020396	-0.29533	-0.305595	-0.306493	-0.295645	-0.306225	-0.307123		0.0647369	0.0204716	-0.29541	-0.305672	-0.30657	-0.295597	-0.306046	-0.306944		0.0647341	0.0204707	-0.29541	-0.305666	-0.306563	-0.295503	-0.305853	-0.30675		0.0647341	0.0204707	-0.29541	-0.305666	-0.306563	-0.295457	-0.305759	-0.306657		-0.295451	-0.305711	-0.306608	-0.295574	-0.305957	-0.306854		-0.29541
CH4	8	-40.1688	-0.18469	-0.1885		0.0159791	0.00564946	-0.184706	-0.18844	-0.188509	-0.184726	-0.188479	-0.188547		0.0158595	0.00560717	-0.184702	-0.18844	-0.188508	-0.184713	-0.188463	-0.188531		0.0158614	0.00560786	-0.184701	-0.188441	-0.188508	-0.184706	-0.188452	-0.188519		0.0158638	0.00560869	-0.184706	-0.188446	-0.188513	-0.184709	-0.188451	-0.188518		-0.1847	-0.18844	-0.188508	-0.184707	-0.188454	-0.188523		-0.1847
B. MOBH31/I: TRADITIONAL SETTINGS WITHOUT AND WITH DCIOR CONTRIBUTION
RC
1	158	-1852.45	-4.31433	-4.49284		0.119716	0.00952409	-4.30664	-4.46762	-4.47639	-4.30772	-4.46979	-4.47856		0.132087	0.0105083	-4.31151	-4.47697	-4.48624	-4.31229	-4.47853	-4.4878		0.137894	0.0109702	-4.31336	-4.48014	-4.48953	-4.31378	-4.48099	-4.49038		0.140508	0.0111782	-4.31442	-4.48168	-4.49111	-4.31464	-4.48212	-4.49155		-4.31395	-4.48165	-4.49117	-4.31458	-4.4829	-4.49242		-4.31428
2	140	-1683.91	-3.74213	-3.88768		0.114756	0.00969865	-3.7357	-3.86819	-3.8749	-3.73669	-3.87018	-3.87689		0.125357	0.0105946	-3.73958	-3.87535	-3.88242	-3.74028	-3.87675	-3.88382		0.130497	0.011029	-3.741	-3.87772	-3.88488	-3.74138	-3.87848	-3.88564		0.132742	0.0112187	-3.74175	-3.8788	-3.88598	-3.74195	-3.87919	-3.88638		-3.74153	-3.87893	-3.88618	-3.74208	-3.88003	-3.88729		-3.74171
3	66	-1266.73	-1.83307	-1.93426		0.152197	0.0187341	-1.83062	-1.92089	-1.92916	-1.83238	-1.9244	-1.93267		0.159821	0.0196726	-1.83202	-1.92375	-1.93219	-1.83315	-1.92603	-1.93447		0.163581	0.0201354	-1.83285	-1.92507	-1.93357	-1.83344	-1.92627	-1.93476		0.165011	0.0203114	-1.83272	-1.92506	-1.93356	-1.83303	-1.92566	-1.93417		-1.83271	-1.92518	-1.93371	-1.83354	-1.92684	-1.93538		-1.83326
4	62	-1228.94	-1.70929	-1.80382		0.150624	0.0191293	-1.70716	-1.79146	-1.79926	-1.70888	-1.7949	-1.8027		0.15815	0.0200851	-1.70814	-1.79374	-1.8017	-1.70926	-1.79597	-1.80393		0.161461	0.0205055	-1.70884	-1.79489	-1.8029	-1.70942	-1.79605	-1.80406		0.163045	0.0207068	-1.70902	-1.79523	-1.80325	-1.70931	-1.79582	-1.80384		-1.70863	-1.79488	-1.80292	-1.70945	-1.79651	-1.80455		-1.70918
5	152	-2737.91	-4.1466	-4.32943		0.294782	0.02391	-4.12521	-4.27702	-4.29552	-4.13179	-4.29018	-4.30867		0.323617	0.0262488	-4.13543	-4.2924	-4.31197	-4.1401	-4.30174	-4.32132		0.342596	0.0277882	-4.14108	-4.30007	-4.3199	-4.1437	-4.3053	-4.32514		0.35232	0.0285769	-4.14405	-4.30399	-4.324	-4.14543	-4.30676	-4.32677		-4.14054	-4.30009	-4.3202	-4.14426	-4.30753	-4.32764		-4.14391
6	108	-2591.81	-2.93841	-3.07286		0.287392	0.0276543	-2.91499	-3.02413	-3.03628	-2.92124	-3.03663	-3.04878		0.329769	0.031732	-2.92591	-3.03979	-3.05317	-2.93076	-3.04949	-3.06288		0.355156	0.0341749	-2.93234	-3.04848	-3.06246	-2.93516	-3.05411	-3.06809		0.369152	0.0355217	-2.93602	-3.05338	-3.06772	-2.93754	-3.05642	-3.07076		-2.93137	-3.04762	-3.06162	-2.93552	-3.05593	-3.06993		-2.93556
7	108	-2591.81	-2.94439	-3.08021		0.293369	0.0282294	-2.91994	-3.02928	-3.04182	-2.92646	-3.04231	-3.05485		0.332995	0.0320425	-2.93142	-3.04561	-3.05941	-2.93637	-3.0555	-3.06931		0.360618	0.0347005	-2.93766	-3.05426	-3.06873	-2.94056	-3.06007	-3.07454		0.375313	0.0361145	-2.94152	-3.05942	-3.07426	-2.94309	-3.06257	-3.07741		-2.93716	-3.05377	-3.06821	-2.94132	-3.0621	-3.07653		-2.94079
8	186	-2616.67	-5.2982	-5.56059		0.317339	0.0232684	-5.26704	-5.48644	-5.50694	-5.27467	-5.50168	-5.52219		0.36253	0.026582	-5.28157	-5.50939	-5.53181	-5.28743	-5.52112	-5.54354		0.391183	0.0286829	-5.28923	-5.52019	-5.54335	-5.29264	-5.52702	-5.55018		0.407073	0.0298481	-5.29351	-5.52605	-5.54961	-5.29536	-5.52975	-5.5533		-5.28883	-5.52086	-5.54425	-5.29381	-5.53083	-5.55422		-5.29306
9	186	-2616.67	-5.29545	-5.55633		0.328263	0.0240694	-5.26268	-5.48132	-5.50213	-5.27084	-5.49764	-5.51845		0.374671	0.0274722	-5.27692	-5.50345	-5.52608	-5.28318	-5.51597	-5.53861		0.403383	0.0295774	-5.28489	-5.51447	-5.53781	-5.28852	-5.52173	-5.54507		0.422546	0.0309826	-5.28985	-5.52098	-5.54472	-5.29184	-5.52497	-5.54871		-5.28404	-5.51451	-5.53806	-5.28936	-5.52514	-5.54869		-5.28887
TS
1	158	-1852.38	-4.33249	-4.51503		0.122607	0.00975407	-4.32457	-4.48892	-4.49808	-4.3257	-4.49119	-4.50036		0.135455	0.0107762	-4.32956	-4.49857	-4.50826	-4.33038	-4.50021	-4.5099		0.141494	0.0112566	-4.33131	-4.50167	-4.51148	-4.33176	-4.50256	-4.51238		0.144333	0.0114825	-4.33243	-4.50329	-4.51314	-4.33266	-4.50375	-4.51361		-4.33206	-4.5034	-4.51335	-4.33272	-4.50471	-4.51467		-4.33219
2	140	-1683.89	-3.74858	-3.8953		0.114653	0.00968991	-3.74213	-3.87581	-3.88243	-3.74312	-3.8778	-3.88442		0.124946	0.0105599	-3.74607	-3.8831	-3.89009	-3.74677	-3.88449	-3.89148		0.129739	0.0109649	-3.7475	-3.88546	-3.89254	-3.74787	-3.88621	-3.89329		0.131866	0.0111447	-3.74832	-3.88662	-3.89373	-3.74851	-3.88701	-3.89412		-3.74804	-3.88674	-3.89392	-3.74859	-3.88783	-3.89501		-3.74821
3	66	-1266.73	-1.83549	-1.93752		0.152546	0.0187772	-1.83309	-1.92403	-1.93241	-1.83485	-1.92756	-1.93593		0.160801	0.0197932	-1.83445	-1.92689	-1.93545	-1.8356	-1.9292	-1.93775		0.16459	0.0202596	-1.8352	-1.92813	-1.93673	-1.8358	-1.92934	-1.93794		0.166107	0.0204463	-1.83515	-1.9282	-1.93682	-1.83545	-1.92882	-1.93743		-1.83513	-1.92832	-1.93696	-1.83598	-1.93002	-1.93866		-1.83557
4	62	-1228.93	-1.70894	-1.80291		0.150813	0.0191533	-1.70658	-1.79042	-1.79797	-1.7083	-1.79386	-1.80142		0.160169	0.0203415	-1.70783	-1.79308	-1.80081	-1.70897	-1.79537	-1.8031		0.163974	0.0208248	-1.70851	-1.79422	-1.80201	-1.70911	-1.79542	-1.80321		0.165541	0.0210237	-1.70868	-1.79454	-1.80234	-1.70899	-1.79515	-1.80295		-1.70845	-1.79441	-1.80223	-1.70931	-1.79612	-1.80395		-1.70886
5	152	-2737.9	-4.15129	-4.33443		0.291819	0.0236697	-4.13056	-4.28309	-4.3016	-4.137	-4.29598	-4.31449		0.319643	0.0259265	-4.14091	-4.29855	-4.31815	-4.14547	-4.30767	-4.32726		0.3368	0.0273181	-4.14595	-4.3055	-4.32538	-4.14848	-4.31056	-4.33044		0.345147	0.0279951	-4.14875	-4.30916	-4.32915	-4.15008	-4.31182	-4.33181		-4.14609	-4.30628	-4.32642	-4.1497	-4.31351	-4.33365		-4.14847
6	108	-2591.78	-2.94848	-3.08517		0.287342	0.0276495	-2.92487	-3.03567	-3.048	-2.93112	-3.04817	-3.0605		0.327152	0.0314802	-2.93614	-3.0518	-3.06536	-2.94091	-3.06135	-3.07492		0.352028	0.0338739	-2.94198	-3.05993	-3.07414	-2.94475	-3.06546	-3.07967		0.365402	0.0351608	-2.94553	-3.06468	-3.07921	-2.94702	-3.06766	-3.08219		-2.94177	-3.05987	-3.07405	-2.94581	-3.06795	-3.08212		-2.9449
7	108	-2591.74	-2.96529	-3.10703		0.301848	0.0290453	-2.94027	-3.05472	-3.06766	-2.94717	-3.06851	-3.08145		0.346116	0.0333051	-2.95232	-3.0719	-3.08604	-2.95767	-3.08259	-3.09673		0.372968	0.0358889	-2.95953	-3.08159	-3.09632	-2.96263	-3.0878	-3.10252		0.387558	0.0372928	-2.96264	-3.08601	-3.10113	-2.96432	-3.08936	-3.10448		-2.95835	-3.08049	-3.09523	-2.96292	-3.08963	-3.10437		-2.96313
8	186	-2616.64	-5.27356	-5.53446		0.314106	0.0230313	-5.23898	-5.45562	-5.4751	-5.24645	-5.47056	-5.49004		0.363547	0.0266566	-5.25315	-5.47795	-5.49933	-5.25905	-5.48974	-5.51113		0.40352	0.0295875	-5.26175	-5.48997	-5.51219	-5.26538	-5.49724	-5.51946		0.429082	0.0314618	-5.26674	-5.49685	-5.51956	-5.26879	-5.50096	-5.52367		-5.26024	-5.48911	-5.51145	-5.26535	-5.49933	-5.52168		-5.26605
9	186	-2616.59	-5.31969	-5.58784		0.340253	0.0249486	-5.28141	-5.50399	-5.52554	-5.29017	-5.52151	-5.54307		0.396349	0.0290617	-5.29753	-5.5285	-5.55193	-5.30454	-5.54252	-5.56595		0.433659	0.0317974	-5.30765	-5.54218	-5.56638	-5.31185	-5.55057	-5.57477		0.457786	0.0335665	-5.3134	-5.54985	-5.57451	-5.31574	-5.55453	-5.57918		-5.30559	-5.54075	-5.56513	-5.31173	-5.55302	-5.57739		-5.31271
PC
1	158	-1852.44	-4.30604	-4.48272		0.118594	0.00943484	-4.29855	-4.45842	-4.46705	-4.29962	-4.46055	-4.46918		0.129845	0.0103299	-4.30318	-4.46726	-4.47636	-4.30393	-4.46877	-4.47786		0.135331	0.0107664	-4.30506	-4.4704	-4.47961	-4.30547	-4.47121	-4.48042		0.137824	0.0109647	-4.30604	-4.47181	-4.48105	-4.30625	-4.47224	-4.48148		-4.30549	-4.47168	-4.48101	-4.30609	-4.47288	-4.48221		-4.306
2	140	-1683.95	-3.74059	-3.88347		0.105	0.00887413	-3.73426	-3.86459	-3.87091	-3.7351	-3.86626	-3.87257		0.114973	0.00971701	-3.73812	-3.87171	-3.87838	-3.73871	-3.87289	-3.87956		0.119544	0.0101033	-3.7395	-3.87401	-3.88076	-3.73982	-3.87465	-3.8814		0.121764	0.010291	-3.7402	-3.87503	-3.8818	-3.74037	-3.87536	-3.88213		-3.74005	-3.87527	-3.88212	-3.74052	-3.87621	-3.88305		-3.7402
3	66	-1266.8	-1.81421	-1.90745		0.142921	0.0175923	-1.81101	-1.89406	-1.90091	-1.81256	-1.89715	-1.904		0.158679	0.0195321	-1.81256	-1.89733	-1.9044	-1.81368	-1.89957	-1.90665		0.16762	0.0206325	-1.81362	-1.89902	-1.90618	-1.81425	-1.90028	-1.90743		0.171316	0.0210876	-1.81398	-1.89962	-1.9068	-1.81431	-1.90027	-1.90745		-1.81334	-1.89896	-1.90615	-1.81425	-1.90078	-1.90798		-1.81416
4	62	-1228.97	-1.69176	-1.77664		0.136553	0.0173422	-1.68916	-1.76527	-1.77133	-1.69057	-1.76809	-1.77416		0.149726	0.0190152	-1.69032	-1.76787	-1.77412	-1.69132	-1.76987	-1.77613		0.155392	0.0197348	-1.69123	-1.76929	-1.77559	-1.69177	-1.77036	-1.77667		0.157814	0.0200424	-1.6915	-1.76974	-1.77607	-1.69178	-1.7703	-1.77662		-1.6909	-1.76917	-1.77552	-1.69169	-1.77076	-1.77711		-1.69169
5	152	-2737.94	-4.15262	-4.33614		0.306132	0.0248306	-4.13219	-4.28484	-4.304	-4.13929	-4.29903	-4.31819		0.336689	0.0273091	-4.14241	-4.30004	-4.32015	-4.14747	-4.31016	-4.33027		0.353081	0.0286387	-4.14761	-4.30709	-4.32747	-4.15039	-4.31265	-4.33304		0.362084	0.0293689	-4.15063	-4.31104	-4.33157	-4.15209	-4.31397	-4.33449		-4.14752	-4.30764	-4.32823	-4.15156	-4.31572	-4.33631		-4.1502
6	108	-2591.81	-2.94439	-3.08021		0.293369	0.0282295	-2.91994	-3.02928	-3.04181	-2.92645	-3.04231	-3.05484		0.332995	0.0320425	-2.93142	-3.04561	-3.05939	-2.93636	-3.0555	-3.06929		0.360617	0.0347004	-2.93766	-3.05426	-3.06875	-2.94056	-3.06006	-3.07455		0.375317	0.0361149	-2.94152	-3.05942	-3.07426	-2.94309	-3.06256	-3.07741		-2.93716	-3.05377	-3.06818	-2.94132	-3.0621	-3.07651		-2.94078
7	108	-2591.79	-2.94461	-3.08109		0.302386	0.0290971	-2.91913	-3.02871	-3.04135	-2.92605	-3.04256	-3.0552		0.345176	0.0332146	-2.93048	-3.04489	-3.05877	-2.9358	-3.05552	-3.0694		0.376541	0.0362326	-2.93804	-3.05499	-3.06958	-2.9412	-3.06132	-3.07591		0.394364	0.0379477	-2.94181	-3.06014	-3.07511	-2.94354	-3.06361	-3.07858		-2.93616	-3.05298	-3.06748	-2.94067	-3.06201	-3.07651		-2.94181
8	186	-2616.67	-5.29545	-5.55633		0.328206	0.0240652	-5.26264	-5.48127	-5.50208	-5.2708	-5.49758	-5.51839		0.374662	0.0274716	-5.27689	-5.50341	-5.52605	-5.28316	-5.51594	-5.53858		0.403325	0.0295732	-5.28481	-5.51438	-5.53774	-5.28844	-5.52163	-5.545		0.422449	0.0309754	-5.28981	-5.52093	-5.54467	-5.2918	-5.52491	-5.54865		-5.28402	-5.51448	-5.53803	-5.28933	-5.52512	-5.54867		-5.28877
9	186	-2616.58	-5.34429	-5.62387		0.418159	0.0306609	-5.29774	-5.52255	-5.54525	-5.31098	-5.54902	-5.57172		0.494508	0.0362591	-5.31639	-5.55073	-5.57583	-5.3273	-5.57255	-5.59766		0.544576	0.0399303	-5.32825	-5.56681	-5.59302	-5.33487	-5.58004	-5.60625		0.579629	0.0425005	-5.33564	-5.57687	-5.60397	-5.33939	-5.58437	-5.61147		-5.32572	-5.56482	-5.59112	-5.33546	-5.58432	-5.61062		-5.33419
C. MOBH31/I: TIGHTENED SEMICORE SETTINGS WITHOUT AND WITH DCIOR CONTRIBUTION
RC
1	158	-1852.45	-4.31433	-4.49284		0.121714	0.00968303	-4.30761	-4.46937	-4.47795	-4.30874	-4.47161	-4.48019		0.133437	0.0106157	-4.31203	-4.47794	-4.48697	-4.31283	-4.47953	-4.48856		0.138696	0.011034	-4.31354	-4.48066	-4.48979	-4.31397	-4.48152	-4.49065		0.140938	0.0112124	-4.31455	-4.48211	-4.49127	-4.31477	-4.48256	-4.49171		-4.31424	-4.48223	-4.49148	-4.31487	-4.4835	-4.49274		-4.3143
2	140	-1683.91	-3.74213	-3.88768		0.117214	0.00990637	-3.73666	-3.86992	-3.87638	-3.7377	-3.872	-3.87846		0.126932	0.0107277	-3.74005	-3.87631	-3.88308	-3.74077	-3.87775	-3.88451		0.131506	0.0111143	-3.74122	-3.87834	-3.88518	-3.74161	-3.87911	-3.88595		0.133305	0.0112663	-3.74189	-3.8793	-3.88616	-3.74209	-3.8797	-3.88656		-3.74175	-3.8795	-3.88642	-3.74231	-3.88062	-3.88754		-3.74181
3	66	-1266.73	-1.83307	-1.93426		0.154347	0.0189989	-1.83172	-1.92387	-1.93074	-1.83352	-1.92748	-1.93435		0.161037	0.0198223	-1.83247	-1.92582	-1.93281	-1.83363	-1.92814	-1.93512		0.164035	0.0201914	-1.83292	-1.92667	-1.93368	-1.83352	-1.92787	-1.93488		0.165165	0.0203304	-1.83272	-1.92654	-1.93355	-1.83303	-1.92715	-1.93416		-1.83284	-1.9268	-1.93384	-1.83368	-1.92847	-1.9355		-1.83315
4	62	-1228.94	-1.70929	-1.80382		0.152945	0.0194241	-1.7081	-1.79415	-1.80066	-1.70987	-1.79769	-1.8042		0.159268	0.020227	-1.70851	-1.7956	-1.80221	-1.70964	-1.79786	-1.80447		0.161866	0.0205571	-1.70882	-1.79627	-1.8029	-1.7094	-1.79744	-1.80407		0.163192	0.0207253	-1.70899	-1.79657	-1.80321	-1.70929	-1.79716	-1.80381		-1.70871	-1.79633	-1.80298	-1.70952	-1.79795	-1.80461		-1.70898
5	152	-2737.91	-4.1466	-4.32943		0.316243	0.0256507	-4.13194	-4.29703	-4.30457	-4.13951	-4.31217	-4.31972		0.335526	0.0272147	-4.13805	-4.30753	-4.31547	-4.14307	-4.31757	-4.32551		0.349519	0.0283497	-4.14237	-4.31373	-4.32179	-4.1451	-4.31918	-4.32724		0.357163	0.0289697	-4.14482	-4.31708	-4.32519	-4.14625	-4.31993	-4.32804		-4.14111	-4.31277	-4.32091	-4.14486	-4.32027	-4.32841		-4.14453
6	108	-2591.81	-2.93841	-3.07286		0.320917	0.0308802	-2.92299	-3.04122	-3.04722	-2.93079	-3.05681	-3.06281		0.347142	0.0334037	-2.92989	-3.05219	-3.05854	-2.93527	-3.06294	-3.0693		0.363152	0.0349444	-2.93389	-3.05822	-3.06472	-2.93684	-3.0641	-3.07061		0.374215	0.0360089	-2.93682	-3.06235	-3.06894	-2.93838	-3.06547	-3.07207		-2.93334	-3.05767	-3.0642	-2.93751	-3.066	-3.07254		-2.9359
7	108	-2591.81	-2.94439	-3.08021		0.326028	0.0313721	-2.92791	-3.0467	-3.05274	-2.93596	-3.06279	-3.06884		0.352649	0.0339336	-2.93579	-3.05905	-3.06549	-2.94134	-3.07015	-3.07658		0.371034	0.0357028	-2.9395	-3.06486	-3.07146	-2.94257	-3.071	-3.0776		0.383086	0.0368625	-2.94265	-3.06931	-3.07599	-2.94428	-3.07258	-3.07927		-2.93973	-3.06522	-3.07186	-2.94403	-3.07383	-3.08046		-2.94135
8	186	-2616.67	-5.2982	-5.56059		0.347003	0.0254435	-5.27465	-5.50419	-5.51782	-5.28376	-5.52242	-5.53605		0.381454	0.0279696	-5.28565	-5.52325	-5.5377	-5.29214	-5.53624	-5.55068		0.403141	0.0295597	-5.29124	-5.53175	-5.54642	-5.29487	-5.539	-5.55367		0.415975	0.0305008	-5.29502	-5.53723	-5.55203	-5.29695	-5.54109	-5.55589		-5.29115	-5.53279	-5.54764	-5.29633	-5.54315	-5.558		-5.29404
9	186	-2616.67	-5.29545	-5.55633		0.359978	0.0263948	-5.27057	-5.49975	-5.51322	-5.28038	-5.51937	-5.53284		0.395369	0.0289899	-5.28132	-5.51797	-5.53219	-5.2883	-5.53192	-5.54614		0.418359	0.0306756	-5.2877	-5.52728	-5.54173	-5.2916	-5.53509	-5.54954		0.432668	0.0317247	-5.29162	-5.53273	-5.54728	-5.29371	-5.53691	-5.55145		-5.2867	-5.52708	-5.54167	-5.29225	-5.5382	-5.55279		-5.29088
TS
1	158	-1852.38	-4.33249	-4.51503		0.124466	0.00990195	-4.32563	-4.49082	-4.49978	-4.32681	-4.49317	-4.50212		0.136619	0.0108688	-4.33002	-4.49953	-4.50895	-4.33086	-4.50119	-4.51061		0.142244	0.0113164	-4.33152	-4.50226	-4.51178	-4.33197	-4.50316	-4.51269		0.144776	0.0115178	-4.33258	-4.50378	-4.51334	-4.33281	-4.50425	-4.5138		-4.33222	-4.50388	-4.51353	-4.33288	-4.5052	-4.51486		-4.33226
2	140	-1683.89	-3.74858	-3.8953		0.117178	0.00990332	-3.74316	-3.87766	-3.88402	-3.7442	-3.87973	-3.8861		0.126467	0.0106884	-3.74649	-3.88402	-3.89069	-3.7472	-3.88545	-3.89212		0.130601	0.0110378	-3.74768	-3.88607	-3.89281	-3.74806	-3.88683	-3.89357		0.132366	0.011187	-3.74843	-3.88712	-3.89388	-3.74862	-3.88751	-3.89427		-3.74815	-3.8872	-3.89403	-3.7487	-3.8883	-3.89513		-3.74828
3	66	-1266.73	-1.83549	-1.93752		0.154957	0.0190738	-1.83419	-1.92699	-1.93402	-1.836	-1.93063	-1.93765		0.1619	0.0199285	-1.83487	-1.92889	-1.93602	-1.83604	-1.93123	-1.93836		0.165013	0.0203117	-1.83524	-1.92964	-1.93681	-1.83585	-1.93086	-1.93802		0.166255	0.0204646	-1.83513	-1.92961	-1.93679	-1.83544	-1.93023	-1.9374		-1.83522	-1.92983	-1.93703	-1.83606	-1.93152	-1.93872		-1.83543
4	62	-1228.93	-1.70894	-1.80291		0.153799	0.0195326	-1.70743	-1.79285	-1.7993	-1.70922	-1.79643	-1.80288		0.161228	0.020476	-1.7081	-1.79466	-1.80122	-1.70926	-1.79698	-1.80354		0.164286	0.0208643	-1.70851	-1.79545	-1.80204	-1.70912	-1.79665	-1.80324		0.165656	0.0210383	-1.7087	-1.79576	-1.80236	-1.709	-1.79637	-1.80297		-1.70844	-1.79556	-1.80218	-1.70929	-1.79725	-1.80387		-1.70872
5	152	-2737.9	-4.15129	-4.33443		0.310917	0.0252187	-4.13692	-4.30264	-4.31019	-4.14424	-4.31728	-4.32483		0.329961	0.0267634	-4.14337	-4.31341	-4.32134	-4.14823	-4.32313	-4.33105		0.34257	0.0277861	-4.14707	-4.31885	-4.3269	-4.14969	-4.32409	-4.33214		0.348887	0.0282984	-4.14931	-4.32189	-4.32997	-4.15066	-4.3246	-4.33268		-4.14659	-4.3188	-4.32691	-4.15022	-4.32605	-4.33417		-4.14892
6	108	-2591.78	-2.94848	-3.08517		0.318045	0.0306039	-2.93243	-3.05229	-3.05844	-2.94009	-3.0676	-3.07376		0.344234	0.0331239	-2.94009	-3.06427	-3.0708	-2.94538	-3.07484	-3.08138		0.360519	0.0346909	-2.94352	-3.06972	-3.07642	-2.94642	-3.07552	-3.08221		0.371312	0.0357295	-2.94641	-3.07381	-3.08058	-2.94795	-3.07688	-3.08366		-2.94392	-3.07026	-3.07698	-2.94802	-3.07846	-3.08519		-2.94523
7	108	-2591.74	-2.96529	-3.10703		0.336369	0.0323671	-2.94882	-3.07252	-3.07915	-2.95739	-3.08965	-3.09628		0.363074	0.0349369	-2.9564	-3.08453	-3.09155	-2.96229	-3.0963	-3.10332		0.38079	0.0366415	-2.96094	-3.09132	-3.09852	-2.96418	-3.09779	-3.10499		0.392966	0.0378132	-2.96341	-3.0951	-3.10241	-2.96513	-3.09855	-3.10586		-2.9602	-3.09054	-3.09776	-2.96474	-3.09962	-3.10684		-2.96321
8	186	-2616.64	-5.27356	-5.53446		0.347833	0.0255043	-5.24698	-5.47335	-5.48661	-5.25614	-5.49167	-5.50492		0.388996	0.0285226	-5.25778	-5.49194	-5.50597	-5.26453	-5.50544	-5.51948		0.420861	0.030859	-5.26429	-5.50175	-5.51603	-5.26824	-5.50965	-5.52394		0.441706	0.0323874	-5.26842	-5.50784	-5.52226	-5.2706	-5.51219	-5.52662		-5.26318	-5.50123	-5.51565	-5.26873	-5.51233	-5.52675		-5.26754
9	186	-2616.59	-5.31969	-5.58784		0.39514	0.0289731	-5.29233	-5.52644	-5.54033	-5.30415	-5.55008	-5.56396		0.435603	0.03194	-5.30377	-5.54576	-5.56041	-5.31224	-5.56269	-5.57734		0.465234	0.0341126	-5.31182	-5.55729	-5.57221	-5.31665	-5.56695	-5.58187		0.483374	0.0354427	-5.31651	-5.56399	-5.57905	-5.31912	-5.56921	-5.58426		-5.30949	-5.55542	-5.57045	-5.31628	-5.569	-5.58403		-5.31585
PC
1	158	-1852.44	-4.30604	-4.48272		0.12046	0.00958332	-4.29953	-4.46016	-4.46858	-4.30063	-4.46235	-4.47077		0.131114	0.0104308	-4.30366	-4.46821	-4.47704	-4.30443	-4.46975	-4.47858		0.13612	0.0108291	-4.30521	-4.47091	-4.47984	-4.30563	-4.47174	-4.48066		0.138291	0.0110018	-4.3061	-4.47219	-4.48115	-4.30631	-4.47262	-4.48157		-4.30572	-4.47224	-4.48127	-4.30633	-4.47344	-4.48248		-4.30599
2	140	-1683.95	-3.74059	-3.88347		0.106876	0.0090327	-3.73525	-3.8663	-3.87238	-3.73612	-3.86802	-3.87411		0.116135	0.00981521	-3.73854	-3.87258	-3.87896	-3.73914	-3.87378	-3.88017		0.120348	0.0101713	-3.73967	-3.87453	-3.88099	-3.73999	-3.87518	-3.88164		0.122204	0.0103281	-3.74036	-3.87552	-3.882	-3.74053	-3.87585	-3.88233		-3.74018	-3.87572	-3.88225	-3.74065	-3.87666	-3.88319		-3.74024
3	66	-1266.8	-1.81421	-1.90745		0.14745	0.0181498	-1.81206	-1.8965	-1.9025	-1.8137	-1.89979	-1.9058		0.160275	0.0197285	-1.81282	-1.89864	-1.90479	-1.81397	-1.90093	-1.90709		0.168052	0.0206858	-1.81374	-1.9001	-1.90631	-1.81437	-1.90136	-1.90757		0.171561	0.0211177	-1.81402	-1.90059	-1.90681	-1.81435	-1.90124	-1.90747		-1.8132	-1.89971	-1.90594	-1.8141	-1.9015	-1.90773		-1.8142
4	62	-1228.97	-1.69176	-1.77664		0.14016	0.0178003	-1.68991	-1.76734	-1.77252	-1.6914	-1.77031	-1.77549		0.151702	0.0192661	-1.69081	-1.76947	-1.77478	-1.69184	-1.77153	-1.77683		0.156213	0.0198391	-1.69134	-1.77041	-1.77575	-1.69189	-1.7715	-1.77684		0.158058	0.0200734	-1.69155	-1.77076	-1.77611	-1.69183	-1.77132	-1.77667		-1.69126	-1.77054	-1.77591	-1.69206	-1.77214	-1.77751		-1.69161
5	152	-2737.94	-4.15262	-4.33614		0.327664	0.0265771	-4.13889	-4.30545	-4.31284	-4.14701	-4.32171	-4.3291		0.34689	0.0281365	-4.14483	-4.31553	-4.32328	-4.1502	-4.32627	-4.33402		0.359507	0.0291598	-4.14882	-4.32121	-4.32906	-4.1517	-4.32697	-4.33483		0.366381	0.0297174	-4.1513	-4.32454	-4.33243	-4.15279	-4.32753	-4.33542		-4.14781	-4.32057	-4.3285	-4.1518	-4.32856	-4.33648		-4.15081
6	108	-2591.81	-2.94439	-3.08021		0.326028	0.031372	-2.92791	-3.0467	-3.05274	-2.93596	-3.06279	-3.06884		0.352651	0.0339338	-2.93579	-3.05905	-3.06549	-2.94134	-3.07015	-3.07659		0.371034	0.0357027	-2.9395	-3.06486	-3.07146	-2.94257	-3.071	-3.0776		0.383095	0.0368634	-2.94264	-3.06931	-3.07599	-2.94428	-3.07258	-3.07927		-2.93973	-3.06523	-3.07186	-2.94403	-3.07383	-3.08046		-2.94135
7	108	-2591.79	-2.94461	-3.08109		0.335839	0.0323161	-2.92756	-3.04679	-3.05287	-2.9361	-3.06387	-3.06994		0.364499	0.0350739	-2.93479	-3.05826	-3.06468	-2.94071	-3.07011	-3.07654		0.386871	0.0372267	-2.93999	-3.06582	-3.07241	-2.94333	-3.0725	-3.07909		0.40063	0.0385507	-2.94274	-3.06988	-3.07657	-2.94453	-3.07347	-3.08015		-2.9384	-3.06399	-3.07059	-2.94302	-3.07323	-3.07984		-2.9426
8	186	-2616.67	-5.29545	-5.55633		0.36012	0.0264053	-5.27054	-5.49972	-5.5132	-5.28036	-5.51935	-5.53283		0.395581	0.0290054	-5.28129	-5.51794	-5.53216	-5.28827	-5.53191	-5.54613		0.418601	0.0306933	-5.28764	-5.52722	-5.54167	-5.29155	-5.53504	-5.54949		0.432934	0.0317443	-5.29161	-5.53272	-5.54726	-5.2937	-5.5369	-5.55144		-5.28666	-5.52706	-5.54165	-5.29223	-5.53819	-5.55278		-5.29081
9	186	-2616.58	-5.34429	-5.62387		0.494472	0.0362565	-5.30978	-5.5487	-5.56291	-5.32829	-5.58572	-5.59992		0.546843	0.0400965	-5.32355	-5.57162	-5.58667	-5.33689	-5.5983	-5.61335		0.589358	0.0432138	-5.33342	-5.58608	-5.60142	-5.34117	-5.60158	-5.61692		0.614482	0.045056	-5.33952	-5.59517	-5.6107	-5.34374	-5.6036	-5.61913		-5.33043	-5.58307	-5.59854	-5.34119	-5.6046	-5.62007		-5.33836
*	Taken from Semidalas, E.; Martin, J. M. L. JCTC 2022, 18, 883–898. These canonical energies were obtained for some reactions (3, 4, 6, 7, 10–16, 21–23, 26–35) by using MOLPRO without any RI approximation and for some others (1, 2, 5, 8, and 9) by using Psi4 with an RI approach.
	Relative RI-RHF energies of reactions 24 and 25, on which the canonical results in the above reference are obtained, are significantly different than the RHF energies obtained without using any RI approximation. Therefore, we exclude from our analyses these two reactions as well as reactions 17–20 on which canonical calculations are unaffordable.
[truncated: 11 more columns]

## Sheet: ABSOLUTE_ENERGY_ERROR
ERROR IN DLPNO-CCSD(T)/def2-SVP ABSOLUTE ENERGIES (kcal/mol)
	DLPNO-CCSD(T)
	X=6									X=7									X=8									X=9									CPS(6/7)							CPS(7/8)
			without DCIOR			with DCIOR						without DCIOR			with DCIOR						without DCIOR			with DCIOR						without DCIOR			with DCIOR				without DCIOR			with DCIOR				without DCIOR			with DCIOR
	||t1||	T1	C-CCSD	C-CCSD(T0)	C-CCSD(T1)	C-CCSD	C-CCSD(T0)	C-CCSD(T1)		||t1||	T1	C-CCSD	C-CCSD(T0)	C-CCSD(T1)	C-CCSD	C-CCSD(T0)	C-CCSD(T1)		||t1||	T1	C-CCSD	C-CCSD(T0)	C-CCSD(T1)	C-CCSD	C-CCSD(T0)	C-CCSD(T1)		||t1||	T1	C-CCSD	C-CCSD(T0)	C-CCSD(T1)	C-CCSD	C-CCSD(T0)	C-CCSD(T1)		C-CCSD	C-CCSD(T0)	C-CCSD(T1)	C-CCSD	C-CCSD(T0)	C-CCSD(T1)		C-CCSD	C-CCSD(T0)	C-CCSD(T1)	C-CCSD	C-CCSD(T0)	C-CCSD(T1)
A. MOBH31/II-III: TRADITIONAL SETTINGS WITHOUT AND WITH DCIOR CONTRIBUTION
	RC
10	0.187833	0.0154398	4.75444	15.4489	9.8134	3.07858	12.0971	6.46168		0.205897	0.0169246	1.7384	9.9771	4.04085	0.551379	7.60305	1.6668		0.216807	0.0178214	0.345614	7.78141	1.76063	-0.312459	6.46525	0.444469		0.222489	0.0182885	-0.388571	6.71766	0.665383	-0.735082	6.02463	-0.0276467		0.230376	7.24122	1.15458	-0.71222	5.35601	-0.730636		-0.350776	6.68357	0.62052	-0.744378	5.89635	-0.166698
11	0.184164	0.0147449	5.31849	21.325	12.2704	3.70746	18.103	9.0483		0.199415	0.015966	1.58284	14.1956	4.62945	0.469381	11.9686	2.40252		0.207651	0.0166254	-0.106076	11.4179	1.71124	-0.709741	10.2106	0.503896		0.212446	0.0170093	-0.8597	10.2449	0.486598	-1.17563	9.61306	-0.145274		-0.284988	10.6308	0.808994	-1.14966	8.90148	-0.920371		-0.950534	10.0291	0.252135	-1.2993	9.33156	-0.445415
12	0.181318	0.0154348	4.57509	15.8186	9.15436	3.01346	12.6954	6.03112		0.197211	0.0167877	1.69891	10.9091	3.85612	0.609927	8.73114	1.67815		0.205063	0.0174561	0.0247657	8.50108	1.31184	-0.563944	7.32364	0.134408		0.209386	0.0178241	-0.483667	7.72867	0.457739	-0.790564	7.11487	-0.156062		0.260816	8.45435	1.207	-0.591842	6.74902	-0.498337		-0.812304	7.29706	0.0397008	-1.15088	6.6199	-0.637461
13	0.189302	0.0158859	5.33428	20.6999	10.9454	3.63209	17.2956	7.54105		0.203814	0.0171037	1.71411	14.4306	4.15975	0.550993	12.1043	1.83349		0.210436	0.0176594	0.0725847	11.97	1.5581	-0.547381	10.73	0.318152		0.213598	0.0179247	-0.708023	10.8825	0.422232	-1.02739	10.2438	-0.216513		-0.0959678	11.2959	0.766917	-0.989558	9.50868	-1.02029		-0.74818	10.7397	0.257269	-1.09657	10.0429	-0.439518
14	0.194868	0.0184133	5.36955	17.0723	9.75768	3.5658	13.4648	6.15019		0.208747	0.0197247	2.16035	11.81	4.0783	0.940246	9.36978	1.63807		0.215066	0.0203219	0.584024	9.55047	1.69404	-0.0635257	8.25536	0.398931		0.218727	0.0206677	-0.126899	8.55892	0.654827	-0.461789	7.88913	-0.0149619		0.55575	9.17886	1.2386	-0.372532	7.32227	-0.617985		-0.20414	8.4207	0.501917	-0.565412	7.69814	-0.22064
15	0.196584	0.0258127	4.57818	13.1638	6.88386	2.74253	9.49245	3.21255		0.219102	0.0287695	1.82847	9.31207	2.72293	0.48431	6.62372	0.0345859		0.229581	0.0301455	0.645452	7.7521	1.06316	-0.0924548	6.27627	-0.412672		0.235368	0.0309053	0.175169	7.13868	0.422529	-0.212617	6.3631	-0.353054		0.453617	7.38622	0.642465	-0.644801	5.18936	-1.5544		0.053941	6.97211	0.233271	-0.380837	6.10254	-0.636301
16	0.223968	0.0271601	6.04848	16.7489	10.1311	3.66581	11.9836	5.36574		0.26096	0.0316461	2.5108	11.3951	4.29337	0.603988	7.58148	0.479731		0.282845	0.0343	0.806836	8.9714	1.69543	-0.313181	6.73134	-0.544622		0.295247	0.035804	0.256573	8.1257	0.774279	-0.353624	6.90528	-0.446131		0.741956	8.71823	1.37452	-0.926921	5.38044	-1.96327		-0.0451456	7.75953	0.396464	-0.771765	6.30627	-1.0568
21	0.148781	0.0144509	3.26093	9.93309	6.42946	2.20948	7.83019	4.32657		0.164082	0.0159371	1.54665	6.59024	2.89888	0.792804	5.08254	1.39118		0.172979	0.0168012	0.70269	5.2054	1.46107	0.283786	4.36758	0.623256		0.176957	0.0171876	0.0807334	4.35738	0.591999	-0.138463	3.91898	0.153599		0.689511	4.91882	1.1336	0.0844658	3.70871	-0.0765076		0.280711	4.51298	0.74217	0.0292765	4.0101	0.239292
22	0.167305	0.0141398	4.73737	13.9474	9.4261	3.4078	11.2882	6.76696		0.184919	0.0156285	1.86187	8.73203	3.94427	0.904406	6.81709	2.02933		0.195506	0.0165233	0.708845	6.82769	1.96816	0.173727	5.75745	0.89791		0.200334	0.0169313	-0.104719	5.70895	0.823081	-0.385654	5.14707	0.261203		0.424117	6.12437	1.20335	-0.347292	4.58153	-0.339481		0.132333	5.87553	0.980102	-0.191612	5.22763	0.3322
23	0.157198	0.0133816	4.54888	19.1721	10.2514	3.3751	16.8245	7.90379		0.169341	0.0144153	1.68701	13.4194	4.04431	0.884073	11.8135	2.43843		0.175563	0.0149449	0.284176	11.1163	1.62839	-0.147337	10.2533	0.765355		0.178506	0.0151954	-0.348545	10.1748	0.654657	-0.571595	9.72867	0.208551		0.256076	10.5431	0.940791	-0.361438	9.30802	-0.294253		-0.417241	9.96479	0.420427	-0.663042	9.47318	-0.0711822
26	0.134048	0.0148031	2.76225	10.2952	4.76304	1.90873	8.58816	3.056		0.14142	0.0156172	0.910013	7.47645	1.67093	0.350026	6.35647	0.550947		0.144627	0.0159714	0.164223	6.45297	0.576466	-0.128613	5.86729	-0.00921286		0.146192	0.0161442	-0.0654658	6.1333	0.23223	-0.21507	5.83409	-0.0669823		-0.0161069	6.06708	0.124871	-0.429327	5.24063	-0.70158		-0.208671	5.94123	0.0292356	-0.367933	5.6227	-0.289293
27	0.143963	0.0148487	3.32339	11.6488	5.82429	2.33893	9.67984	3.85538		0.152891	0.0157695	1.29855	8.46919	2.33774	0.644028	7.16014	1.02869		0.157558	0.0162509	0.31813	7.12008	0.897153	-0.0294156	6.42498	0.202054		0.159749	0.0164768	-0.0650897	6.6034	0.349394	-0.243728	6.24612	-0.00788678		0.286125	6.87941	0.594458	-0.203424	5.9003	-0.384653		-0.172079	6.44552	0.17686	-0.366138	6.05739	-0.211264
28	0.160777	0.0135881	6.35253	20.2559	11.9603	5.12469	17.8003	9.50462		0.178681	0.0151013	2.55687	13.9941	5.11222	1.66292	12.2062	3.32431		0.188527	0.0159334	0.7473	11.3831	2.3282	0.249709	10.3879	1.333		0.195301	0.016506	-0.186127	10.1231	0.998232	-0.453125	9.58911	0.464229		0.659034	10.8631	1.68818	-0.0679698	9.4091	0.234153		-0.157484	10.0777	0.936188	-0.456896	9.47882	0.337352
29	0.161856	0.0135827	5.40213	17.5279	10.5367	4.15776	15.0392	8.04792		0.174221	0.0146203	1.9218	11.6729	4.20385	1.07192	9.97311	2.50408		0.181325	0.0152164	0.322392	9.3246	1.70898	-0.137908	8.40399	0.788369		0.184242	0.0154612	-0.374837	8.35207	0.686511	-0.612452	7.87683	0.211273		0.181633	8.74535	1.03744	-0.470998	7.44007	-0.267835		-0.477311	8.15046	0.461544	-0.742823	7.61943	-0.0694885
30	0.12661	0.0120718	4.08193	12.7823	7.44209	3.32049	11.2594	5.91923		0.138496	0.0132051	1.30572	8.37001	2.66229	0.768643	7.29585	1.58814		0.144166	0.0137457	0.248285	6.83128	1.02991	-0.0426889	6.24932	0.447956		0.146451	0.0139635	-0.24494	6.16434	0.351908	-0.395075	5.86407	0.0516352		-0.0823896	6.16386	0.272388	-0.507283	5.31407	-0.577409		-0.28043	6.06192	0.213722	-0.448355	5.72606	-0.122134
31	0.12661	0.0120718	4.08192	12.7823	7.44209	3.32049	11.2594	5.91922		0.138496	0.0132051	1.30571	8.37	2.66229	0.768637	7.29585	1.58813		0.144166	0.0137457	0.24828	6.83128	1.02991	-0.0426944	6.24932	0.447954		0.146451	0.0139635	-0.244946	6.16434	0.351907	-0.39508	5.86407	0.0516336		-0.082395	6.16386	0.272387	-0.507289	5.31406	-0.577411		-0.280435	6.06191	0.21372	-0.44836	5.72606	-0.122136
32	0.144087	0.0189196	4.13009	10.6725	6.27221	3.14394	8.70021	4.2999		0.164183	0.0215582	1.57212	7.18695	2.44153	0.817353	5.67741	0.931984		0.175342	0.0230235	0.660311	5.96385	1.10099	0.229885	5.10299	0.240125		0.18058	0.0237114	0.207195	5.3742	0.462106	-0.0210698	4.91767	0.00557048		0.293133	5.44417	0.526183	-0.345938	4.16601	-0.751973		0.204407	5.3523	0.430718	-0.0638491	4.81578	-0.105804
33	0.0791427	0.012212	1.50088	4.0869	2.0779	1.20336	3.49186	1.48286		0.0840135	0.0129636	0.481118	2.77702	0.669033	0.283487	2.38176	0.273768		0.0863794	0.0133286	0.111614	2.32907	0.195317	0.00715418	2.12015	-0.0136039		0.0878422	0.0135543	-0.0277348	2.16632	0.0247627	-0.0817485	2.05829	-0.0832662		-0.0287611	2.12208	-0.0353992	-0.176449	1.8267	-0.330778		-0.0731385	2.1051	-0.0415403	-0.131012	1.98935	-0.15729
34	0.138317	0.0134345	4.18266	13.7884	7.60527	3.27391	11.9709	5.78777		0.148366	0.0144106	1.28512	9.20905	2.6937	0.668768	7.97635	1.46099		0.152898	0.0148508	0.23412	7.67578	1.066	-0.0931687	7.0212	0.411415		0.154707	0.0150265	-0.45306	6.78106	0.132766	-0.620601	6.44598	-0.20232		-0.163653	6.91937	0.237914	-0.633801	5.97906	-0.702393		-0.291378	6.90915	0.25215	-0.474137	6.54362	-0.113374
35	0.147267	0.0143038	4.30839	13.818	7.63758	3.27823	11.7577	5.57727		0.159638	0.0155054	1.15632	9.05338	2.53566	0.442758	7.62626	1.10853		0.164515	0.0159791	0.190043	7.62484	1.01375	-0.18887	6.86701	0.255917		0.166337	0.0161561	-0.550022	6.67578	0.0279441	-0.743699	6.28842	-0.359413		-0.419719	6.67107	-0.0153065	-0.974978	5.56054	-1.12584		-0.293093	6.91057	0.252798	-0.504684	6.48738	-0.170392
	TS
10	0.173641	0.0142732	3.96817	13.9439	8.30582	2.53599	11.0796	5.44147		0.186546	0.015334	1.29821	9.10207	3.2147	0.323831	7.1533	1.26593		0.193478	0.0159038	0.0581262	7.18393	1.23262	-0.465947	6.13578	0.184465		0.196957	0.0161898	-0.544339	6.33274	0.363101	-0.815884	5.78964	-0.179996		-0.0367709	6.68115	0.669137	-0.782251	5.19018	-0.821841		-0.561916	6.22487	0.241585	-0.860836	5.62701	-0.356267
11	0.196236	0.0157115	4.9517	20.5034	11.2906	3.12255	16.8451	7.6323		0.212781	0.0170361	1.3778	13.8562	4.19032	0.110082	11.3207	1.65486		0.22286	0.0178431	-0.343731	11.1362	1.35016	-1.03906	9.74549	-0.0405211		0.228456	0.0182911	-0.804573	10.3265	0.502317	-1.16992	9.59582	-0.228382		-0.409146	10.5326	0.64018	-1.39615	8.55855	-1.33385		-1.2045	9.77617	-0.0699227	-1.61364	8.95788	-0.888214
12	0.17886	0.0152256	4.61087	15.7792	9.12954	3.0913	12.74	6.0904		0.194662	0.0165707	1.58647	10.6795	3.63911	0.525461	8.55744	1.51708		0.201879	0.0171851	-0.082683	8.29198	1.11874	-0.653258	7.15082	-0.022418		0.20554	0.0174967	-0.546886	7.57801	0.332231	-0.842612	6.98655	-0.259228		0.0742665	8.1296	0.893887	-0.75746	6.46613	-0.769586		-0.917259	7.09824	-0.141438	-1.24262	6.44751	-0.792165
13	0.202459	0.01699	6.89054	24.1576	13.9854	4.94352	20.2636	10.0914		0.22304	0.0187171	2.82631	16.8084	5.99696	1.4334	14.0225	3.21112		0.234918	0.0197139	0.672444	13.5685	2.56866	-0.10017	12.0232	1.02342		0.241597	0.0202744	-0.357114	12.092	1.01572	-0.765697	11.2748	0.198539		0.794193	13.1337	2.00272	-0.321668	10.902	-0.229028		-0.404489	11.9485	0.854512	-0.866953	11.0236	-0.0704316
14	0.193791	0.0183115	5.6677	17.6839	10.2108	3.88383	14.1162	6.64307		0.208868	0.0197362	2.22259	12.1031	4.19909	1.00107	9.66007	1.75603		0.21594	0.0204044	0.686559	9.85949	1.82581	0.0337395	8.55383	0.520157		0.219793	0.0207685	-0.152894	8.7118	0.624581	-0.491057	8.03547	-0.051753		0.500035	9.31273	1.19323	-0.440315	7.43201	-0.687493		-0.0814552	8.73766	0.639173	-0.449924	8.00071	-0.0977786
15	0.167589	0.0220055	4.6187	13.6307	7.06822	3.28461	10.9625	4.40004		0.193745	0.02544	1.86512	9.74278	2.82684	0.814081	7.64069	0.724744		0.208145	0.0273308	0.700103	8.18316	1.15431	0.0935636	6.97007	-0.0587825		0.216863	0.0284755	0.198296	7.52815	0.471456	-0.130912	6.86972	-0.186968		0.488331	7.79884	0.706144	-0.421184	5.9798	-1.1129		0.117594	7.40335	0.318047	-0.266695	6.63476	-0.450546
16	0.146297	0.0177411	5.02139	13.977	8.21985	4.00475	11.9438	6.18658		0.176364	0.0213873	2.1497	9.65604	3.50579	1.27878	7.91418	1.76393		0.195292	0.0236827	0.927326	7.92807	1.64258	0.393379	6.86017	0.57467		0.208264	0.0252557	0.164923	6.9242	0.585877	-0.138695	6.31696	-0.0213655		0.713855	7.49554	1.14876	-0.0842118	5.89939	-0.447391		0.31614	7.06409	0.710968	-0.0493188	6.33316	-0.0199607
21	0.162205	0.0157547	3.70411	10.7912	7.11117	2.45437	8.29171	4.61169		0.17943	0.0174278	1.88305	7.22955	3.34848	0.981578	5.4266	1.54553		0.1903	0.0184835	1.00434	5.76863	1.83334	0.497345	4.75463	0.819338		0.195113	0.018951	0.292648	4.7955	0.838053	0.0261642	4.26252	0.305079		0.972514	5.44873	1.46713	0.245184	3.99405	0.0124563		0.564988	5.03817	1.07577	0.255228	4.41864	0.45624
22	0.172017	0.0145381	4.81526	14.4615	9.85641	3.40974	11.6505	7.04537		0.190524	0.0161022	1.85179	8.95831	4.06856	0.835408	6.92553	2.03579		0.200529	0.0169478	0.661613	6.96855	2.00284	0.0986489	5.84261	0.876898		0.205529	0.0173703	-0.251735	5.70998	0.714985	-0.547429	5.11858	0.123589		0.370058	6.20671	1.17464	-0.451756	4.56306	-0.469009		0.0665246	5.97367	0.969977	-0.269731	5.30115	0.297455
23	0.159387	0.013568	5.39275	21.1145	11.8479	4.18605	18.7011	9.43449		0.174575	0.0148608	2.1116	14.639	4.81881	1.25826	12.9324	3.11212		0.183858	0.0156511	0.411515	11.9069	1.93589	-0.0617393	10.9604	0.989375		0.188096	0.0160118	-0.212375	10.9429	0.928846	-0.460035	10.4475	0.43352		0.471024	11.4013	1.30426	-0.205631	10.048	-0.0490658		-0.438528	10.5409	0.494435	-0.72174	9.97445	-0.0719976
26	0.146524	0.0161808	2.97188	10.6126	4.98586	1.95209	8.57302	2.94628		0.15582	0.0172075	1.10812	7.84436	1.94552	0.42828	6.48468	0.585829		0.160441	0.0177178	0.216298	6.66294	0.681286	-0.144081	5.94217	-0.0394803		0.162491	0.0179442	-0.0478531	6.30336	0.290249	-0.232677	5.9337	-0.0794038		0.176241	6.46025	0.425347	-0.333625	5.44051	-0.594398		-0.229613	6.07222	0.0491698	-0.430262	5.67092	-0.352135
27	0.143842	0.0148361	3.39754	11.4969	5.90687	2.41474	9.5313	3.94128		0.15351	0.0158333	1.32803	8.25637	2.35874	0.668206	6.93671	1.03907		0.158009	0.0162974	0.308918	6.85986	0.87058	-0.0406176	6.16078	0.171501		0.160243	0.0165278	-0.0507579	6.36738	0.3458	-0.230502	6.00788	-0.0136936		0.293283	6.63611	0.584672	-0.205061	5.63941	-0.412028		-0.20064	6.1616	0.1265	-0.39503	5.77281	-0.262286
28	0.165146	0.0139573	6.1247	19.308	11.6256	4.82924	16.7171	9.03471		0.180717	0.0152734	2.32051	13.0002	4.77311	1.40606	11.1713	2.94421		0.189024	0.0159755	0.633695	10.5231	2.13966	0.133472	9.5226	1.1392		0.193552	0.0163581	-0.245998	9.32806	0.878844	-0.508235	8.80358	0.354363		0.418406	9.84632	1.34685	-0.305526	8.39844	-0.101035		-0.20971	9.28447	0.822929	-0.502822	8.69824	0.236695
29	0.160734	0.0134885	5.69816	18.1274	10.9718	4.47098	15.673	8.51744		0.174468	0.014641	2.05401	12.0444	4.40255	1.20171	10.3398	2.69795		0.181567	0.0152367	0.455692	9.67306	1.8807	-0.00583761	8.74999	0.957628		0.184821	0.0155098	-0.290348	8.63807	0.792212	-0.529459	8.15985	0.313984		0.231926	9.0029	1.11791	-0.43292	7.67319	-0.211795		-0.343465	8.48739	0.619772	-0.609612	7.95508	0.0874672
30	0.12132	0.0115674	4.02321	12.6978	7.33343	3.32408	11.2995	5.93518		0.133426	0.0127217	1.25823	8.30593	2.58283	0.759761	7.30898	1.58588		0.139115	0.0132641	0.191229	6.76222	0.964826	-0.0797122	6.22033	0.422938		0.14124	0.0134667	-0.308039	6.08822	0.25819	-0.44768	5.80893	-0.0210965		-0.124251	6.11	0.207527	-0.522398	5.31369	-0.588776		-0.342274	5.99036	0.155824	-0.499449	5.67601	-0.158531
31	0.119027	0.0113488	4.33331	13.2616	7.87673	3.66036	11.9157	6.53082		0.130285	0.0124222	1.52923	8.69824	2.9667	1.05395	7.74768	2.01614		0.137094	0.0130714	0.387127	7.01406	1.18632	0.124	6.4878	0.66006		0.139893	0.0133383	-0.181291	6.24983	0.389667	-0.318282	5.97584	0.115682		0.127181	6.41655	0.511689	-0.249255	5.66367	-0.241192		-0.183922	6.17197	0.296128	-0.340974	5.85786	-0.0179827
32	0.130794	0.0171741	3.52713	9.52205	5.32447	2.71455	7.89688	3.6993		0.149177	0.0195879	1.26167	6.40329	1.9325	0.638568	5.15707	0.686283		0.156004	0.0204844	0.507603	5.39595	0.842022	0.16688	4.71449	0.160567		0.159928	0.0209996	0.137893	4.92363	0.342225	-0.0411462	4.56555	-0.0158585		0.128944	4.84391	0.236518	-0.399423	3.78717	-0.820228		0.130568	4.89228	0.296782	-0.0689647	4.49321	-0.10229
33	0.0901328	0.0139078	1.60185	4.39128	2.22351	1.21597	3.61951	1.45173		0.0949709	0.0146543	0.514891	2.9947	0.721967	0.262345	2.48961	0.216873		0.0975403	0.0150508	0.0816656	2.47538	0.174443	-0.0515318	2.20898	-0.0919549		0.0987299	0.0152344	-0.0436988	2.32552	0.0177829	-0.111932	2.18905	-0.118685		-0.02859	2.29642	-0.0288036	-0.214465	1.92466	-0.400558		-0.134947	2.21572	-0.0993191	-0.20847	2.06867	-0.246369
34	0.148611	0.0144344	4.23733	14.0694	7.60369	3.18828	11.9713	5.5056		0.159787	0.0155199	1.11351	9.29937	2.49994	0.398619	7.86958	1.07015		0.164923	0.0160188	0.101774	7.82134	0.934461	-0.279021	7.05974	0.172862		0.166738	0.016195	-0.631654	6.8752	-0.0463766	-0.826264	6.48598	-0.435602		-0.448401	6.91434	-0.0519343	-0.996213	5.8187	-1.14757		-0.404093	7.08232	0.151722	-0.617841	6.65482	-0.275783
35	0.154155	0.0149729	4.7976	15.1605	8.66586	3.66882	12.9029	6.40831		0.166592	0.0161808	1.49401	10.0713	3.1546	0.716929	8.51709	1.60043		0.173054	0.0168085	0.424565	8.45778	1.40642	0.00529814	7.61924	0.567872		0.175662	0.0170618	-0.393795	7.38967	0.290044	-0.609794	6.95766	-0.14196		-0.157787	7.52667	0.398968	-0.759016	6.32419	-0.803505		-0.110156	7.65104	0.532324	-0.350517	7.17031	0.0515923
	PC
10	0.149958	0.0127653	3.90891	12.6019	7.68005	2.84075	10.4656	5.54375		0.161971	0.0137879	1.39467	8.16231	3.01929	0.660095	6.69316	1.55014		0.168521	0.0143455	0.298411	6.46071	1.25691	-0.0991796	5.66552	0.461724		0.172177	0.0146567	-0.339499	5.59122	0.372218	-0.547014	5.17619	-0.0428173		0.137545	5.94251	0.688915	-0.430235	4.80694	-0.446659		-0.249717	5.60991	0.375724	-0.478817	5.15171	-0.0824845
11	0.1795	0.0143715	4.19504	18.5619	9.80028	2.66458	15.501	6.73936		0.19111	0.015301	1.11887	12.675	3.54208	0.0962262	10.6297	1.49679		0.197026	0.0157747	-0.276114	10.4191	1.19315	-0.819581	9.33214	0.106209		0.199549	0.0159767	-0.893522	9.48399	0.227999	-1.17226	8.92651	-0.329483		-0.419223	9.73155	0.412986	-1.18795	8.19407	-1.12449		-0.973604	9.29112	0.0186899	-1.27748	8.68335	-0.589083
12	0.178232	0.0151721	4.86739	16.2296	9.5623	3.35848	13.2118	6.54448		0.196034	0.0166875	1.60297	10.8435	3.74726	0.526952	8.69148	1.59522		0.204078	0.0173723	-0.0430064	8.46612	1.20744	-0.626076	7.29997	0.0412857		0.208481	0.0177471	-0.448647	7.808	0.48283	-0.752896	7.1995	-0.125676		-0.0292413	8.15048	0.839739	-0.88881	6.43133	-0.879419		-0.865994	7.27742	-0.0624745	-1.20259	6.60422	-0.735679
13	0.196082	0.0164548	6.39882	21.8725	12.3941	4.57253	18.2199	8.74151		0.215314	0.0180688	2.11165	14.7049	4.69095	0.813563	12.1087	2.09475		0.225025	0.0188836	0.347103	12.0588	1.89864	-0.361802	10.641	0.480811		0.230535	0.0193461	-0.424701	10.9353	0.722577	-0.796726	10.1912	-0.0214829		-0.0319288	11.1211	0.839382	-1.06592	9.0531	-1.22862		-0.535172	10.7357	0.502479	-0.949484	9.90708	-0.32616
14	0.192586	0.0181977	5.83376	17.8828	10.3454	4.07201	14.3593	6.82194		0.208633	0.019714	2.38072	12.3283	4.3701	1.16194	9.89073	1.93252		0.216324	0.0204407	0.798724	10.0527	1.96591	0.14358	8.74239	0.655607		0.22087	0.0208702	-0.105323	8.83371	0.688876	-0.446808	8.15074	0.00589838		0.654197	9.55109	1.38243	-0.293102	7.65647	-0.512186		0.00772759	8.91489	0.763814	-0.365599	8.16822	0.0171482
15	0.138775	0.0182221	3.83092	11.0814	5.85407	2.91614	9.25181	4.02451		0.155584	0.0204292	1.71197	7.96324	2.45719	1.0342	6.60768	1.10162		0.163632	0.0214859	0.433757	6.33406	0.735705	0.0589007	5.58434	-0.0140156		0.16877	0.0221606	-0.000156438	5.78821	0.170686	-0.19954	5.38944	-0.228087		0.652498	6.40418	0.758747	0.0932205	5.28561	-0.359821		-0.205351	5.51946	-0.125037	-0.428747	5.07267	-0.571835
16	0.110594	0.0134115	3.98577	12.039	6.76932	3.4048	10.877	5.60737		0.127402	0.0154498	1.50916	8.18993	2.55075	1.05469	7.28098	1.64179		0.134297	0.0162859	0.421174	6.65697	0.90058	0.168676	6.15197	0.395579		0.138655	0.0168144	0.0150816	6.10503	0.310418	-0.119496	5.83587	0.0412604		0.270862	6.26541	0.441464	-0.120364	5.48295	-0.340998		-0.122821	5.89049	0.0754954	-0.27433	5.58747	-0.227528
21	0.148699	0.0144429	3.29943	9.97518	6.47115	2.24914	7.8746	4.37058		0.164081	0.0159369	1.58409	6.63053	2.93914	0.830263	5.12286	1.43147		0.172967	0.0168	0.740107	5.24549	1.50141	0.321263	4.40779	0.663715		0.176948	0.0171868	0.119969	4.39956	0.634672	-0.0992059	3.96121	0.196316		0.726424	4.9582	1.17313	0.120822	3.74699	-0.0380917		0.318115	4.55297	0.782551	0.0667633	4.05026	0.279839
22	0.154341	0.0130442	3.98612	12.514	8.32091	2.85462	10.251	6.05791		0.170694	0.0144263	1.5106	7.84648	3.40907	0.694784	6.21483	1.77742		0.178862	0.0151166	0.570257	6.232	1.73051	0.122372	5.33622	0.83473		0.183019	0.0154679	-0.327393	5.0416	0.515038	-0.561864	4.57265	0.0460907		0.272846	5.51273	0.953151	-0.385133	4.19676	-0.362824		0.100083	5.42476	0.891229	-0.163834	4.89692	0.363385
23	0.152668	0.0129959	4.95114	19.4778	10.9327	3.84403	17.2636	8.71852		0.165529	0.0140907	1.75642	13.2956	4.27941	0.989231	11.7612	2.74502		0.173719	0.014788	0.275952	10.8712	1.73359	-0.146547	10.0262	0.888585		0.177999	0.0151523	-0.236476	10.0533	0.883023	-0.45826	9.60973	0.439448		0.159067	10.2044	0.952753	-0.43817	9.00995	-0.241734		-0.464284	9.65903	0.46068	-0.714436	9.15871	-0.0396317
26	0.146568	0.0161857	2.96089	10.612	4.99016	1.94049	8.57122	2.94936		0.155977	0.0172248	1.07815	7.81363	1.90523	0.396947	6.4512	0.542804		0.160452	0.017719	0.203133	6.64921	0.659894	-0.157295	5.92834	-0.0609698		0.162643	0.0179609	-0.065792	6.28382	0.258562	-0.250961	5.91348	-0.111781		0.136786	6.41443	0.362764	-0.374826	5.39119	-0.660472		-0.234377	6.067	0.0372269	-0.434415	5.66691	-0.362857
27	0.144471	0.0149011	3.41134	11.562	5.93083	2.41993	9.57916	3.948		0.154421	0.0159273	1.25182	8.2237	2.28425	0.584135	6.88833	0.948884		0.158975	0.0163971	0.234002	6.8327	0.802042	-0.119823	6.12505	0.0943853		0.161189	0.0166254	-0.12504	6.34452	0.283552	-0.306913	5.98077	-0.0801978		0.172052	6.55456	0.460968	-0.333762	5.54292	-0.550673		-0.274905	6.1372	0.0609362	-0.471802	5.7434	-0.332864
28	0.164852	0.0139325	5.65517	18.035	10.8878	4.3643	15.4533	8.30603		0.179182	0.0151436	1.96607	11.9512	4.29112	1.0671	10.1533	2.49316		0.186787	0.0157864	0.404797	9.64315	1.83828	-0.0836549	8.66624	0.861361		0.190739	0.0161204	-0.375539	8.57227	0.708485	-0.630209	8.06292	0.199137		0.121523	8.90935	0.9928	-0.581502	7.50328	-0.413268		-0.37584	8.48911	0.611854	-0.659032	7.92272	0.0454601
29	0.156133	0.0131024	5.58567	17.9166	10.7405	4.42774	15.6007	8.42461		0.170043	0.0142697	2.15013	12.1344	4.46953	1.34052	10.5152	2.8503		0.178641	0.0149912	0.425262	9.65029	1.83609	-0.0215139	8.75673	0.942526		0.182531	0.0153177	-0.272457	8.67952	0.811267	-0.50568	8.21307	0.344815		0.432354	9.24332	1.33406	-0.203097	7.9724	0.0631453		-0.43717	8.40823	0.519365	-0.702529	7.87751	-0.0113621
30	0.124477	0.0118684	4.07412	12.5043	7.34942	3.33813	11.0323	5.87744		0.137866	0.013145	1.34289	8.18611	2.70159	0.810688	7.1217	1.63719		0.143542	0.0136862	0.273509	6.63596	1.05293	-0.0149508	6.05903	0.476002		0.146354	0.0139543	-0.266653	5.91742	0.300683	-0.41659	5.61755	0.000805098		-0.0227262	6.027	0.377681	-0.453032	5.16638	-0.482941		-0.261181	5.86088	0.228595	-0.42777	5.5277	-0.10459
31	0.114707	0.0109369	4.09697	12.7466	7.63967	3.47198	11.4966	6.3897		0.125019	0.0119201	1.5441	8.42795	2.98477	1.10646	7.55267	2.10949		0.130809	0.0124721	0.406488	6.74342	1.20242	0.166934	6.26431	0.723304		0.133427	0.0127218	-0.190321	5.94699	0.370986	-0.314941	5.69775	0.121744		0.267664	6.26862	0.657319	-0.0762954	5.58069	-0.0306083		-0.162318	5.90116	0.311239	-0.30283	5.62014	0.0302093
32	0.100394	0.0131824	3.00018	8.89742	4.68387	2.52143	7.93991	3.72636		0.111417	0.0146297	1.09747	6.15618	1.67889	0.749887	5.46101	0.98372		0.115656	0.0151864	0.347801	5.16989	0.615832	0.160533	4.79535	0.241291		0.11815	0.0155139	0.0277275	4.77106	0.195293	-0.0699891	4.57562	-0.000143109		0.146113	4.78556	0.176396	-0.135882	4.22156	-0.387601		-0.0270328	4.67675	0.0843039	-0.134144	4.46252	-0.129923
33	0.0956376	0.0147572	1.77576	4.33386	2.43846	1.3413	3.46494	1.56954		0.103297	0.015939	0.535844	2.76903	0.760858	0.237079	2.1715	0.163325		0.106377	0.0164144	0.113505	2.25082	0.214039	-0.044921	1.93397	-0.102817		0.107726	0.0166225	-0.0347225	2.07358	0.0265059	-0.115957	1.91111	-0.135965		-0.0841128	1.98662	-0.0779411	-0.31503	1.52478	-0.539781		-0.0976642	1.99172	-0.0593713	-0.185921	1.8152	-0.235888
34	0.14726	0.0143032	4.3153	13.8267	7.64521	3.28524	11.7666	5.58507		0.159636	0.0155052	1.1609	9.05859	2.54099	0.447356	7.6315	1.11391		0.164518	0.0159794	0.195926	7.63125	1.02059	-0.183	6.87339	0.262729		0.166335	0.0161559	-0.543309	6.68322	0.0353909	-0.736981	6.29587	-0.351957		-0.416308	6.67453	-0.011113	-0.971584	5.56397	-1.12168		-0.286558	6.91758	0.260387	-0.498178	6.49433	-0.16286
35	0.154024	0.0155588	4.72029	14.7631	8.36088	3.59343	12.5094	6.10716		0.167182	0.016888	1.39634	9.71422	2.90835	0.613744	8.14901	1.34314		0.173638	0.0175401	0.377314	8.18562	1.25135	-0.0447875	7.3414	0.407138		0.176473	0.0178265	-0.413168	7.1557	0.174562	-0.631167	6.7197	-0.261441		-0.265631	7.18977	0.182083	-0.8761	5.96882	-1.03887		-0.132201	7.42131	0.42285	-0.374053	6.9376	-0.0608634
CO	0.064498	0.020396	0.0373161	0.597804	0.0341428	-0.160283	0.202605	-0.361056		0.0647369	0.0204716	-0.0132511	0.549337	-0.0139389	-0.130595	0.314648	-0.248629		0.0647341	0.0204707	-0.0131018	0.553259	-0.00973895	-0.0717688	0.435924	-0.127074		0.0647341	0.0204707	-0.0131018	0.553259	-0.00973895	-0.0424353	0.494591	-0.0684067		-0.0385347	0.525104	-0.0379797	-0.115751	0.370669	-0.192415		-0.0130271	0.55522	-0.00763899	-0.0423555	0.496562	-0.066297
CH4	0.0159791	0.00564946	-0.0102	0.0376888	-0.00540929	-0.0223282	0.0134323	-0.0296658		0.0158595	0.00560717	-0.00756005	0.0376913	-0.00520697	-0.0146027	0.0236059	-0.0192923		0.0158614	0.00560786	-0.00678884	0.0372354	-0.00508734	-0.010311	0.030191	-0.0121318		0.0158638	0.00560869	-0.00989753	0.0342138	-0.00785963	-0.0116591	0.0306906	-0.0113829		-0.00624009	0.0376925	-0.00510582	-0.0107399	0.0286928	-0.0141056		-0.00640324	0.0370075	-0.00502752	-0.0081652	0.0334835	-0.00855151
B. MOBH31/I: TRADITIONAL SETTINGS WITHOUT AND WITH DCIOR CONTRIBUTION
	RC
1	0.119716	0.00952409	4.8268	15.8254	10.3232	4.14604	14.4639	8.96168		0.132087	0.0105083	1.76586	9.95699	4.14079	1.27735	8.97995	3.16376		0.137894	0.0109702	0.609606	7.97054	2.07717	0.343401	7.43812	1.54475		0.140508	0.0111782	-0.0554532	7.00454	1.08849	-0.19365	6.72814	0.812094		0.23539	7.02276	1.04958	-0.156997	6.23797	0.264793		0.0314791	6.97731	1.04536	-0.123573	6.6672	0.735253
2	0.114756	0.00969865	4.04022	12.2344	8.02474	3.4147	10.9833	6.77369		0.125357	0.0105946	1.60013	7.74121	3.30315	1.16013	6.8612	2.42314		0.130497	0.011029	0.711899	6.25538	1.76231	0.473488	5.77856	1.28548		0.132742	0.0112187	0.240722	5.5754	1.0666	0.11738	5.32871	0.819908		0.380088	5.49464	0.94236	0.0328486	4.80015	0.247872		0.267781	5.51247	0.991884	0.130165	5.23724	0.716648
3	0.152197	0.0187341	1.53388	8.38743	3.19629	0.433597	6.18686	0.995721		0.159821	0.0196726	0.660843	6.59389	1.29346	-0.0543551	5.16348	-0.136948		0.163581	0.0201354	0.139357	5.76182	0.430088	-0.235264	5.01257	-0.319161		0.165011	0.0203114	0.216572	5.77269	0.435081	0.0259716	5.39148	0.0538764		0.224324	5.69712	0.342042	-0.298331	4.65179	-0.703282		-0.121387	5.34578	-0.00159637	-0.325718	4.93711	-0.410267
4	0.150624	0.0191293	1.33419	7.75497	2.85963	0.25653	5.59965	0.704308		0.15815	0.0200851	0.720179	6.32381	1.32936	0.0198557	4.92316	-0.07129		0.161461	0.0205055	0.284489	5.60177	0.576762	-0.0804836	4.87182	-0.153192		0.163045	0.0207068	0.170327	5.3923	0.358662	-0.0157594	5.02012	-0.0135159		0.413173	5.60824	0.564233	-0.0984813	4.58491	-0.459089		0.0666449	5.24075	0.20046	-0.130653	4.84615	-0.194143
5	0.294782	0.02391	13.4226	32.8862	21.2815	9.29505	24.631	13.0263		0.323617	0.0262488	7.00923	23.2373	10.9535	4.07685	17.3725	5.08868		0.342596	0.0277882	3.46192	18.4257	5.97861	1.81871	15.1392	2.69216		0.35232	0.0285769	1.60081	15.9623	3.40698	0.731904	14.2244	1.66915		3.80253	18.4128	5.78948	1.46774	13.7432	1.11985		1.68826	16.0199	3.49117	0.689646	14.0226	1.4939
6	0.287392	0.0276543	14.6969	30.5812	22.955	10.7736	22.7348	15.1086		0.329769	0.031732	7.84653	20.7523	12.3539	4.80159	14.6624	6.264		0.355156	0.0341749	3.8097	15.3004	6.52619	2.0438	11.7685	2.99435		0.369152	0.0355217	1.50505	12.2218	3.22588	0.551135	10.3139	1.31803		4.42135	15.8378	7.05334	1.81557	10.6262	1.84171		1.79129	12.5744	3.61233	0.664908	10.3216	1.35952
7	0.293369	0.0282294	15.3424	31.9579	24.0894	11.2543	23.7818	15.9133		0.332995	0.0320425	8.1401	21.713	13.0513	5.0353	15.5033	6.84165		0.360618	0.0347005	4.22128	16.2815	7.20079	2.40065	12.6402	3.55949		0.375313	0.0361145	1.80236	13.0435	3.73009	0.816339	11.0715	1.75803		4.53893	16.5905	7.5322	1.92578	11.3641	2.30584		2.26188	13.5657	4.27555	1.08333	11.2086	1.91841
8	0.317339	0.0232684	19.5535	46.5313	33.6632	14.77	36.9644	24.0963		0.36253	0.026582	10.4396	32.1292	18.0584	6.7596	24.7692	10.6984		0.391183	0.0286829	5.63075	25.3523	10.8184	3.48842	21.0676	6.53371		0.407073	0.0298481	2.94405	21.6747	6.89088	1.78409	19.3547	4.57093		5.88264	24.9281	10.256	2.75439	18.6716	3.99944		3.22634	21.9638	7.19845	1.85282	19.2167	4.45138
9	0.328263	0.0240694	20.5654	47.0639	34.0064	15.4469	36.827	23.7695		0.374671	0.0274722	11.6309	33.1827	18.9775	7.70034	25.3215	11.1163		0.403383	0.0295774	6.63077	26.2675	11.6173	4.35273	21.7114	7.06113		0.422546	0.0309826	3.51885	22.1786	7.28003	2.26903	19.679	4.78036		7.16371	26.2422	11.4631	3.82706	19.5688	4.78975		4.1307	22.8099	7.93713	2.67892	19.9063	5.03353
	TS
1	0.122607	0.00975407	4.96866	16.3858	10.6361	4.25462	14.9577	9.208		0.135455	0.0107762	1.83551	10.3294	4.2486	1.32176	9.30191	3.2211		0.141494	0.0112566	0.736684	8.38345	2.22506	0.456397	7.82287	1.66448		0.144333	0.0114825	0.0359995	7.36766	1.18557	-0.109825	7.076	0.893915		0.268935	7.30122	1.05486	-0.144663	6.47401	0.227652		0.18727	7.41047	1.21328	0.0237135	7.08335	0.886165
2	0.114653	0.00968991	4.04734	12.2283	8.07371	3.42294	10.9795	6.82492		0.124946	0.0105599	1.57365	7.65732	3.26877	1.13652	6.78306	2.39451		0.129739	0.0109649	0.677169	6.17131	1.72858	0.441519	5.7	1.25728		0.131866	0.0111447	0.162367	5.44364	0.984984	0.0406471	5.2002	0.741541		0.336804	5.37183	0.866298	-0.00668586	4.68484	0.179311		0.228929	5.4283	0.958487	0.0940161	5.15847	0.688657
3	0.152546	0.0187772	1.50905	8.46228	3.20731	0.403705	6.25159	0.996623		0.160801	0.0197932	0.656039	6.66989	1.30154	-0.0679549	5.22189	-0.146455		0.16459	0.0202596	0.185363	5.89446	0.494341	-0.193895	5.13594	-0.264185		0.166107	0.0204463	0.217053	5.84821	0.440743	0.0239136	5.46193	0.0544581		0.229534	5.77369	0.348658	-0.303785	4.70704	-0.717994		-0.0499743	5.50675	0.0907411	-0.256866	5.09296	-0.32305
4	0.150813	0.0191533	1.48036	7.84148	3.09912	0.399994	5.68075	0.938385		0.160169	0.0203415	0.695551	6.17099	1.31665	-0.0227652	4.73435	-0.119991		0.163974	0.0208248	0.265796	5.4524	0.566507	-0.11063	4.69954	-0.186353		0.165541	0.0210237	0.160343	5.25286	0.357911	-0.0314834	4.8692	-0.0257471		0.303146	5.33574	0.425417	-0.234145	4.26115	-0.649179		0.0509178	5.09311	0.191435	-0.154563	4.68214	-0.219535
5	0.291819	0.0236697	13.0122	32.2144	20.6025	8.9672	24.1244	12.5124		0.319643	0.0259265	6.5144	22.5149	10.2169	3.65359	16.7932	4.49527		0.3368	0.0273181	3.35371	18.1545	5.68091	1.76563	14.9783	2.50472		0.345147	0.0279951	1.59668	15.8532	3.31071	0.762793	14.1854	1.64292		3.26548	17.6651	5.02414	0.996791	13.1276	0.486697		1.77336	15.9744	3.41291	0.821643	14.0709	1.50945
6	0.287342	0.0276495	14.8133	31.0667	23.3252	10.8915	23.223	15.4815		0.327152	0.0314802	7.74331	20.9416	12.4304	4.74651	14.9479	6.43678		0.352028	0.0338739	4.07478	15.841	6.92462	2.33984	12.3711	3.45471		0.365402	0.0351608	1.84852	12.8621	3.74411	0.913896	10.9928	1.87483		4.2083	15.879	6.98302	1.67403	10.8104	1.91441		2.24051	13.2907	4.17172	1.13651	11.0827	1.96368
7	0.301848	0.0290453	15.6976	32.8249	24.7066	11.3698	24.1692	16.051		0.346116	0.0333051	8.13284	22.0421	13.1704	4.77854	15.3334	6.46172		0.372968	0.0358889	3.61377	15.9637	6.72249	1.6663	12.0687	2.82749		0.387558	0.0372928	1.65709	13.1899	3.70094	0.605679	11.0871	1.5981		4.35045	16.6507	7.40223	1.48291	10.9155	1.66708		1.35424	12.9244	3.49855	0.110173	10.4363	1.01038
8	0.314106	0.0230313	21.6974	49.4684	37.2479	17.0109	40.0955	27.875		0.363547	0.0266566	12.8039	35.4613	22.0395	9.10321	28.0599	14.6381		0.40352	0.0295875	7.40941	27.914	13.9702	5.12982	23.3547	9.41092		0.429082	0.0314618	4.27833	23.5996	9.34501	2.98955	21.022	6.76741		8.35713	28.4578	14.4353	5.14935	22.0422	8.01973		4.71218	24.1403	9.93548	3.14312	21.0021	6.7973
9	0.340253	0.0249486	24.0218	52.6185	39.0912	18.5226	41.6202	28.0929		0.396349	0.0290617	13.9042	37.2367	22.5325	9.50562	28.4395	13.7353		0.433659	0.0317974	7.55278	28.6513	13.4651	4.91994	23.3856	8.19935		0.457786	0.0335665	3.94673	23.8367	8.36458	2.47976	20.9027	5.4306		8.84541	29.5458	14.2531	4.99711	21.8492	6.55647		4.37707	24.3586	8.93139	2.6271	20.8586	5.43139
	PC
1	0.118594	0.00943484	4.69822	15.2533	9.83631	4.03016	13.9171	8.50018		0.129845	0.0103299	1.79572	9.7032	3.99376	1.32365	8.75904	3.0496		0.135331	0.0107664	0.613866	7.73561	1.95619	0.357461	7.22279	1.44337		0.137824	0.0109647	0.000555029	6.84709	1.04734	-0.132414	6.58114	0.781394		0.344474	6.92817	1.07248	-0.0296063	6.18	0.324309		0.022937	6.75181	0.937406	-0.125632	6.45467	0.640263
2	0.105	0.00887413	3.97265	11.8475	7.8862	3.44897	10.8001	6.83883		0.114973	0.00971701	1.55026	7.3791	3.19513	1.18013	6.63884	2.45487		0.119544	0.0101033	0.683182	5.9396	1.70371	0.483112	5.53946	1.30357		0.121764	0.010291	0.24575	5.29907	1.04861	0.141964	5.0915	0.841033		0.339063	5.14492	0.84959	0.0457154	4.55822	0.262888		0.249644	5.21985	0.958007	0.134603	4.98976	0.727921
3	0.142921	0.0175923	2.00418	8.40149	4.1044	1.03392	6.46098	2.1639		0.158679	0.0195321	1.03194	6.35254	1.91107	0.326926	4.9425	0.501031		0.16762	0.0206325	0.364891	5.28683	0.797225	-0.0284569	4.50012	0.0105207		0.171316	0.0210876	0.141555	4.91487	0.408488	-0.0638897	4.50397	-0.00240722		0.545821	5.32806	0.814401	-0.0265731	4.18326	-0.330402		0.0313672	4.75397	0.240304	-0.206148	4.27893	-0.234734
4	0.136553	0.0173422	1.62834	7.13526	3.32792	0.742623	5.36383	1.55649		0.149726	0.0190152	0.903887	5.50073	1.57707	0.276186	4.24532	0.321665		0.155392	0.0197348	0.33191	4.61289	0.655164	-0.00614181	3.93678	-0.0209473		0.157814	0.0200424	0.16259	4.32872	0.359274	-0.0117474	3.98004	0.0105945		0.541661	4.68346	0.701651	0.0429676	3.68606	-0.295747		0.0459217	4.16898	0.194208	-0.147306	3.78251	-0.192253
5	0.306132	0.0248306	12.8166	32.187	20.1643	8.36506	23.2839	11.2612		0.336689	0.0273091	6.40369	22.6498	10.0294	3.22963	16.3017	3.68121		0.353081	0.0286387	3.14426	18.2266	5.43655	1.39893	14.7359	1.94586		0.362084	0.0293689	1.24609	15.7459	2.86619	0.32835	13.9104	1.03069		3.19724	17.8813	4.9619	0.661922	12.8106	-0.108797		1.51454	16.015	3.14015	0.483584	13.953	1.07819
6	0.293369	0.0282295	15.3433	31.9584	24.096	11.2552	23.7822	15.9198		0.332995	0.0320425	8.14106	21.7135	13.0644	5.03626	15.5038	6.85477		0.360617	0.0347004	4.22278	16.2825	7.19282	2.40215	12.6412	3.55153		0.375317	0.0361149	1.80447	13.045	3.7313	0.818435	11.0729	1.7592		4.53995	16.591	7.54858	1.92681	11.3646	2.32224		2.26364	13.567	4.25703	1.0851	11.2099	1.89991
7	0.302386	0.0290971	15.9866	32.8641	24.9326	11.6434	24.1775	16.246		0.345176	0.0332146	8.8643	22.7136	14.0024	5.52819	16.0413	7.33014		0.376541	0.0362326	4.1247	16.3747	7.21862	2.13974	12.4047	3.24866		0.394364	0.0379477	1.75729	13.1413	3.75152	0.668627	10.964	1.57417		5.30313	17.6383	8.53732	2.4706	11.9732	2.87221		1.7549	13.2052	3.82674	0.445511	10.5864	1.20792
8	0.328206	0.0240652	20.5887	47.0963	34.0393	15.472	36.863	23.8059		0.374662	0.0274716	11.6485	33.2037	18.999	7.71804	25.3429	11.1381		0.403325	0.0295732	6.67762	26.3245	11.6598	4.40022	21.7697	7.10495		0.422449	0.0309754	3.54343	22.2118	7.31374	2.29419	19.7133	4.81522		7.17834	26.2574	11.4789	3.84104	19.5828	4.80422		4.1922	22.8849	7.99018	2.74132	19.9831	5.08837
9	0.418159	0.0306609	29.2098	63.5796	49.3343	20.9041	46.9681	32.7229		0.494508	0.0362591	17.5074	45.8956	30.1425	10.6603	32.2013	16.4483		0.544576	0.0399303	10.0629	35.8068	19.359	5.91101	27.5029	11.0551		0.579629	0.0425005	5.42668	29.4899	12.4852	3.07489	24.7862	7.78152		11.6561	37.0536	20.5465	5.53841	24.8179	8.31095		6.34067	30.7624	13.9672	3.53637	25.1537	8.35853
C. MOBH31/I: TIGHTENED SEMICORE SETTINGS WITHOUT AND WITH DCIOR CONTRIBUTION
	RC
1	0.121714	0.00968303	4.21276	14.73	9.34407	3.50908	13.3226	7.93672		0.133437	0.0106157	1.43968	9.34673	3.68342	0.941126	8.34961	2.68631		0.138696	0.011034	0.491421	7.64053	1.91242	0.22211	7.1019	1.3738		0.140938	0.0112124	-0.138858	6.73177	0.984169	-0.277903	6.45368	0.706076		0.0531448	6.65509	0.853099	-0.34285	5.8631	0.061101		0.0172911	6.78743	1.02692	-0.137398	6.47805	0.717541
2	0.117214	0.00990637	3.4365	11.1477	7.09243	2.7839	9.84248	5.78722		0.126932	0.0107277	1.30593	7.13798	2.89122	0.854804	6.23572	1.98897		0.131506	0.0111143	0.570859	5.86315	1.57144	0.328746	5.37892	1.08721		0.133305	0.0112663	0.153691	5.25871	0.954312	0.0292999	5.00993	0.705528		0.240646	5.13312	0.790624	-0.109742	4.43234	0.0898397		0.203323	5.22574	0.911555	0.0657168	4.95052	0.636337
3	0.154347	0.0189989	0.845126	6.51571	2.20396	-0.286472	4.25251	-0.0592366		0.161037	0.0198223	0.375485	5.29156	0.910278	-0.350638	3.83931	-0.541976		0.164035	0.0201914	0.0905501	4.75836	0.359284	-0.286157	4.00494	-0.394138		0.165165	0.0203304	0.217074	4.84331	0.441919	0.0261173	4.46139	0.0600013		0.140664	4.67949	0.263438	-0.382721	3.63271	-0.783346		-0.0519171	4.49176	0.083787	-0.253916	4.08776	-0.320218
4	0.152945	0.0194241	0.743904	6.0691	1.98389	-0.36723	3.84683	-0.238382		0.159268	0.020227	0.489219	5.1574	1.01121	-0.221034	3.73688	-0.409303		0.161866	0.0205571	0.29434	4.73729	0.574435	-0.0724702	4.00367	-0.159194		0.163192	0.0207253	0.185041	4.5493	0.381146	-0.00137986	4.17646	0.00830032		0.361877	4.70155	0.524877	-0.147936	3.68191	-0.494763		0.1969	4.52724	0.356045	0.00181159	4.13706	-0.0341397
5	0.316243	0.0256507	9.20018	20.329	15.5966	4.44972	10.8281	6.09575		0.335526	0.0272147	5.36485	13.7435	8.76163	2.21269	7.43914	2.45726		0.349519	0.0283497	2.65431	9.85457	4.79472	0.944023	6.43395	1.37411		0.357163	0.0289697	1.11521	7.74942	2.65768	0.222251	5.96348	0.871744		3.44719	10.4507	5.34413	1.09417	5.74464	0.638015		1.29904	7.9101	2.81127	0.309691	5.93136	0.832532
6	0.320917	0.0308802	9.67566	19.8541	16.0924	4.78375	10.0703	6.30858		0.347142	0.0334037	5.34782	12.9741	8.98541	1.97361	6.22561	2.23696		0.363152	0.0349444	2.83562	9.18925	5.10647	0.989302	5.49658	1.4138		0.374215	0.0360089	1.00033	6.59534	2.45774	0.0200669	4.6348	0.497199		3.1839	9.53405	5.43191	0.568549	4.30328	0.201144		1.57952	7.29684	3.16701	0.497145	5.13206	1.00223
7	0.326028	0.0313721	10.3404	21.0287	17.2351	5.29142	10.9308	7.13719		0.352649	0.0339336	5.39671	13.2782	9.23885	1.91461	6.31397	2.27459		0.371034	0.0357028	3.06884	9.63101	5.48995	1.14151	5.77631	1.63525		0.383086	0.0368625	1.09537	6.8402	2.6452	0.0680861	4.7856	0.590605		2.92487	9.40299	5.2407	0.226201	4.00558	-0.156706		1.9049	7.8074	3.61549	0.754966	5.50748	1.31558
8	0.347003	0.0254435	14.7809	35.3894	26.8404	9.06134	23.9504	15.4013		0.381454	0.0279696	7.87773	23.4278	14.3637	3.80352	15.2793	6.2152		0.403141	0.0295597	4.36959	18.0995	8.88944	2.09427	13.5488	4.33875		0.415975	0.0305008	1.99779	14.6594	5.37073	0.786541	12.2368	2.94821		4.42617	17.4469	8.12532	1.17461	10.9437	1.62214		2.61551	15.4353	6.15232	1.23964	12.6835	3.40053
9	0.359978	0.0263948	15.6124	35.5023	27.0463	9.45716	23.1919	14.7359		0.395369	0.0289899	8.86789	24.0673	15.1455	4.49103	15.3135	6.39171		0.418359	0.0306756	4.86842	18.2255	9.1608	2.41808	13.3248	4.26006		0.432668	0.0317247	2.40545	14.8039	5.67785	1.09504	12.183	3.05699		5.49564	18.3497	9.19508	2.00796	11.3743	2.21964		2.86869	15.3047	6.16845	1.38161	12.3304	3.19424
	TS
1	0.124466	0.00990195	4.29849	15.1901	9.5705	3.56263	13.7184	8.09879		0.136619	0.0108688	1.54399	9.72963	3.81809	1.02138	8.68441	2.77287		0.142244	0.0113164	0.607816	8.01667	2.03848	0.324547	7.45013	1.47194		0.144776	0.0115178	-0.0578151	7.06133	1.06359	-0.204537	6.76788	0.770146		0.166733	6.99941	0.941886	-0.249254	6.16743	0.109903		0.139731	7.16019	1.14868	-0.0238677	6.83299	0.821473
2	0.117178	0.00990332	3.40174	11.0702	7.07768	2.74953	9.76583	5.77327		0.126467	0.0106884	1.31253	7.0774	2.8893	0.864707	6.18174	1.99365		0.130601	0.0110378	0.562519	5.79262	1.55959	0.323728	5.31503	1.082		0.132366	0.011187	0.0952424	5.13478	0.889714	-0.0274036	4.88949	0.644418		0.267931	5.08098	0.795114	-0.0777053	4.3897	0.103832		0.187512	5.15023	0.89473	0.0532383	4.88168	0.626177
3	0.154957	0.0190738	0.818394	6.60511	2.197	-0.322154	4.32401	-0.0841012		0.1619	0.0199285	0.387111	5.41743	0.93862	-0.346811	3.94958	-0.529234		0.165013	0.0203117	0.156041	4.94444	0.447049	-0.225168	4.18201	-0.315377		0.166255	0.0204646	0.227075	4.96051	0.460196	0.0335884	4.57353	0.0732189		0.171469	4.82359	0.309431	-0.35914	3.76236	-0.751801		0.0405054	4.70794	0.201264	-0.164347	4.29823	-0.208448
4	0.153799	0.0195326	0.944147	6.31559	2.26646	-0.179431	4.06844	0.0193057		0.161228	0.020476	0.522475	5.17969	1.06074	-0.205368	3.72399	-0.394952		0.164286	0.0208643	0.265539	4.68517	0.547978	-0.112318	3.92945	-0.207744		0.165656	0.0210383	0.14963	4.48887	0.34661	-0.0424636	4.10468	-0.0375815		0.311639	4.61174	0.457884	-0.218337	3.55177	-0.602081		0.137071	4.43792	0.291595	-0.0657931	4.03218	-0.114141
5	0.310917	0.0252187	9.01805	19.946	15.2094	4.42626	10.7625	6.02584		0.329961	0.0267634	4.97096	13.1875	8.21431	1.92247	7.09047	2.1173		0.34257	0.0277861	2.6496	9.77241	4.72347	1.00664	6.48646	1.43752		0.348887	0.0282984	1.24636	7.87041	2.79966	0.394305	6.16628	1.09553		2.94742	9.8082	4.71676	0.670583	5.25447	0.16303		1.48892	8.06488	2.97805	0.548727	6.18446	1.09763
6	0.318045	0.0306039	10.0666	20.6347	16.773	5.26182	11.0252	7.16348		0.344234	0.0331239	5.26242	13.1178	9.01699	1.94451	6.48198	2.38113		0.360519	0.0346909	3.11094	9.69777	5.49611	1.29131	6.05846	1.8568		0.371312	0.0357295	1.29411	7.13303	2.87984	0.328999	5.20279	0.949596		2.86034	9.3594	5.13899	0.285854	4.21037	-0.0100408		2.03521	7.98773	3.73567	0.964713	5.8467	1.59464
7	0.336369	0.0323671	10.3314	21.6543	17.4956	4.95707	10.9056	6.74685		0.363074	0.0349369	5.57266	14.1168	9.71036	1.88161	6.73468	2.32822		0.38079	0.0366415	2.72388	9.85648	5.339	0.693867	5.79642	1.27894		0.392966	0.0378132	1.17928	7.48218	2.89723	0.0983258	5.32024	0.735283		3.19328	10.3481	5.81776	0.343884	4.64924	0.118908		1.29949	7.72631	3.15332	0.099993	5.32729	0.754298
8	0.347833	0.0255043	16.6781	38.3428	30.0263	10.9312	26.849	18.5324		0.388996	0.0285226	9.90061	26.6817	17.8743	5.66372	18.2078	9.40043		0.420861	0.030859	5.81858	20.5265	11.5617	3.33884	15.567	6.60216		0.441706	0.0323874	3.22275	16.702	7.65101	1.85703	13.9705	4.91952		6.51187	20.8511	11.7983	3.02998	13.8872	4.83443		3.77756	17.4489	8.4054	2.17639	14.2466	5.20303
9	0.39514	0.0289731	17.166	38.5294	29.8154	9.74952	23.6965	14.9825		0.435603	0.03194	9.98892	26.406	17.2117	4.67592	15.78	6.58565		0.465234	0.0341126	4.93669	19.1679	9.80765	1.90649	13.1074	3.74719		0.483374	0.0354427	1.9938	14.9636	5.51429	0.358248	11.6925	2.24314		6.4004	20.3444	10.9099	2.13913	11.8217	2.38722		2.41057	15.5488	6.10562	0.521777	11.7711	2.32796
	PC
1	0.12046	0.00958332	4.08633	14.1621	8.87774	3.39707	12.7836	7.49922		0.131114	0.0104308	1.4938	9.10699	3.56576	1.01246	8.1443	2.60307		0.13612	0.0108291	0.518082	7.41404	1.81222	0.258682	6.89524	1.29341		0.138291	0.0110018	-0.0372041	6.60804	0.98963	-0.171074	6.34029	0.721887		0.197532	6.57942	0.909772	-0.179852	5.82464	0.154996		0.0302246	6.56757	0.935448	-0.118205	6.27071	0.638584
2	0.106876	0.0090327	3.35131	10.7791	6.95951	2.80874	9.69397	5.87437		0.116135	0.00981521	1.2891	6.83851	2.83029	0.911451	6.08321	2.07499		0.120348	0.0101713	0.579039	5.60902	1.55819	0.376267	5.20347	1.15264		0.122204	0.0103281	0.146195	4.9896	0.926873	0.0416578	4.78052	0.717796		0.25799	4.86821	0.76568	-0.037194	4.27783	0.175304		0.22401	4.99427	0.922137	0.108675	4.7636	0.691463
3	0.14745	0.0181498	1.34841	6.87111	3.10258	0.315691	4.80567	1.03714		0.160275	0.0197285	0.869174	5.52979	1.6654	0.149905	4.09124	0.226849		0.168052	0.0206858	0.291929	4.61057	0.715663	-0.103451	3.8198	-0.0751055		0.171561	0.0211177	0.116637	4.30517	0.397834	-0.0893958	3.8931	-0.0142362		0.629555	4.85913	0.946802	0.0670115	3.73403	-0.178298		0.00330654	4.15096	0.240796	-0.230129	3.68408	-0.226083
4	0.14016	0.0178003	1.15713	5.83731	2.58435	0.224007	3.97106	0.718102		0.151702	0.0192661	0.59466	4.49501	1.16535	-0.0497165	3.20625	-0.123406		0.156213	0.0198391	0.261758	3.90927	0.559439	-0.0798782	3.22599	-0.12384		0.158058	0.0200734	0.13168	3.68701	0.330572	-0.0431958	3.33725	-0.0191838		0.313423	3.82386	0.455855	-0.186578	2.82384	-0.54416		0.0953067	3.6164	0.256481	-0.094959	3.23586	-0.124057
5	0.327664	0.0265771	8.61723	19.2535	14.6174	3.51746	9.054	4.41787		0.34689	0.0281365	4.88507	12.928	8.06584	1.51575	6.18937	1.32717		0.359507	0.0291598	2.38366	9.36881	4.44197	0.574232	5.74991	0.823069		0.366381	0.0297174	0.829351	7.27998	2.32655	-0.110293	5.40067	0.447239		3.01899	9.76529	4.79005	0.514902	4.75705	-0.218186		1.13296	7.5892	2.63003	0.103472	5.53019	0.571021
6	0.326028	0.031372	10.3407	21.0286	17.2352	5.29169	10.9307	7.1373		0.352651	0.0339338	5.39539	13.2764	9.23811	1.91324	6.3121	2.27377		0.371034	0.0357027	3.06961	9.63131	5.49077	1.14229	5.77662	1.63608		0.383095	0.0368634	1.09556	6.83941	2.64458	0.0682277	4.78471	0.589888		2.92276	9.40037	5.23955	0.224015	4.00282	-0.158001		1.90672	7.80874	3.61709	0.756816	5.50888	1.31723
7	0.335839	0.0323161	10.6966	21.5188	17.7063	5.3392	10.804	6.99145		0.364499	0.0350739	6.1642	14.3262	10.2923	2.44413	6.886	2.85216		0.386871	0.0372267	2.89639	9.57927	5.44155	0.801016	5.38848	1.25077		0.40063	0.0385507	1.17048	7.02917	2.83544	0.04695	4.78208	0.588345		3.89799	10.7298	6.58536	0.996604	4.927	0.782517		1.26248	7.20581	3.01616	-0.0205436	4.63972	0.450067
8	0.36012	0.0264053	15.6315	35.522	27.0635	9.47141	23.2019	14.7434		0.395581	0.0290054	8.88807	24.0857	15.1621	4.50651	15.3225	6.39897		0.418601	0.0306933	4.90536	18.2639	9.19829	2.45219	13.3575	4.29189		0.432934	0.0317443	2.41222	14.8148	5.68756	1.10019	12.1908	3.06348		5.51636	18.3675	9.21145	2.02407	11.3829	2.22678		2.91401	15.353	6.21636	1.42503	12.375	3.23835
9	0.494472	0.0362565	21.6535	47.1669	38.2527	10.0396	23.9392	15.0249		0.546843	0.0400965	13.0169	32.7879	23.3447	4.64385	16.0417	6.59853		0.589358	0.0432138	6.82034	23.7095	14.0874	1.95754	13.9838	4.36175		0.614482	0.045056	2.99087	18.0051	8.26156	0.34775	12.7188	2.97525		8.6986	25.5983	15.8907	1.94599	12.0929	2.38532		3.72206	19.1704	9.45881	0.614391	12.9549	3.24336
D. CORRELATION BETWEEN DLPNO-CCSD(T1) ABSOLUTE ENERGY ERROR AND ||t1||2
Figure S1. DLPNO-CCSD(T)/TightPNO/def2-SVP error (kcal/mol) for absolute energies of all stationary points of the MOBH35 set as a
function of the square of the norm of singles amplitudes vector ||t1||2 with TCutPNO set to (a) 10–6, (b) 10–7, (c) 10–8, and (d) 10–9.
The results belong to the tightened semicore settings for the first-row TM complexes while they belong to the traditional settings
for the other complexes.

## Sheet: PERCENT_RECOVERY
DLPNO-CCSD(T)/def2-SVP CORRELATION ENERGY RECOVERY (%)
	X=6							X=7							X=8							X=9							CPS(6/7)							CPS(7/8)							CPS(8/9)
	without DCIOR			with DCIOR				without DCIOR			with DCIOR				without DCIOR			with DCIOR				without DCIOR			with DCIOR				without DCIOR			with DCIOR				without DCIOR			with DCIOR				without DCIOR			with DCIOR
	C-CCSD	C-CCSD(T0)	C-CCSD(T1)	C-CCSD	C-CCSD(T0)	C-CCSD(T1)		C-CCSD	C-CCSD(T0)	C-CCSD(T1)	C-CCSD	C-CCSD(T0)	C-CCSD(T1)		C-CCSD	C-CCSD(T0)	C-CCSD(T1)	C-CCSD	C-CCSD(T0)	C-CCSD(T1)		C-CCSD	C-CCSD(T0)	C-CCSD(T1)	C-CCSD	C-CCSD(T0)	C-CCSD(T1)		C-CCSD	C-CCSD(T0)	C-CCSD(T1)	C-CCSD	C-CCSD(T0)	C-CCSD(T1)		C-CCSD	C-CCSD(T0)	C-CCSD(T1)	C-CCSD	C-CCSD(T0)	C-CCSD(T1)		C-CCSD	C-CCSD(T0)	C-CCSD(T1)	C-CCSD	C-CCSD(T0)	C-CCSD(T1)
A. MOBH31/II-III: TRADITIONAL SETTINGS WITHOUT AND WITH DCIOR CONTRIBUTION
RC
10	99.7991	99.3732	99.6019	99.8699	99.5092	99.7379		99.9266	99.5952	99.8361	99.9767	99.6915	99.9324		99.9854	99.6843	99.9286	100.013	99.7377	99.982		100.016	99.7275	99.973	100.031	99.7556	100.001		99.9903	99.7062	99.9532	100.03	99.7827	100.03		100.015	99.7289	99.9748	100.031	99.7608	100.007		100.032	99.749	99.9952	100.04	99.7645	100.011
11	99.8065	99.2604	99.5745	99.8651	99.3722	99.6862		99.9424	99.5077	99.8394	99.9829	99.5849	99.9167		100.004	99.604	99.9407	100.026	99.6459	99.9825		100.031	99.6447	99.9831	100.043	99.6666	100.005		100.01	99.6313	99.9719	100.042	99.6913	100.032		100.035	99.6522	99.9913	100.047	99.6764	100.015		100.045	99.665	100.004	100.051	99.677	100.016
12	99.7965	99.3252	99.6095	99.8659	99.4585	99.7427		99.9244	99.5347	99.8355	99.9729	99.6276	99.9284		99.9989	99.6374	99.944	100.025	99.6876	99.9943		100.022	99.6703	99.9805	100.035	99.6965	100.007		99.9884	99.6394	99.9485	100.026	99.7121	100.021		100.036	99.6887	99.9983	100.051	99.7176	100.027		100.033	99.6868	99.9987	100.04	99.701	100.013
13	99.7809	99.1882	99.5708	99.8508	99.3218	99.7043		99.9296	99.4341	99.8369	99.9774	99.5253	99.9281		99.997	99.5306	99.9389	100.022	99.5792	99.9875		100.029	99.5732	99.9834	100.042	99.5983	100.008		100.004	99.557	99.9699	100.041	99.6271	100.04		100.031	99.5788	99.9899	100.045	99.6062	100.017		100.045	99.5946	100.006	100.052	99.6078	100.019
14	99.7199	99.1467	99.5123	99.814	99.327	99.6926		99.8873	99.4097	99.7962	99.951	99.5317	99.9181		99.9695	99.5227	99.9153	100.003	99.5874	99.9801		100.007	99.5722	99.9673	100.024	99.6057	100.001		99.971	99.5412	99.9381	100.019	99.634	100.031		100.011	99.5791	99.9749	100.029	99.6152	100.011		100.025	99.597	99.9932	100.034	99.6148	100.011
15	99.4978	98.6273	99.2822	99.6991	99.0102	99.665		99.7994	99.029	99.7161	99.9469	99.3093	99.9964		99.9292	99.1916	99.8891	100.01	99.3455	100.043		99.9808	99.2556	99.9559	100.023	99.3365	100.037		99.9502	99.2298	99.933	100.071	99.4589	100.162		99.9941	99.273	99.9757	100.042	99.3636	100.066		100.007	99.2876	99.9893	100.03	99.332	100.034
16	99.4681	98.6023	99.1545	99.6776	98.9999	99.5522		99.7792	99.049	99.6417	99.9469	99.3673	99.96		99.929	99.2513	99.8585	100.028	99.4383	100.045		99.9774	99.3219	99.9354	100.031	99.4237	100.037		99.9348	99.2724	99.8853	100.082	99.551	100.164		100.004	99.3524	99.9669	100.068	99.4737	100.088		100.002	99.3572	99.9738	100.033	99.4165	100.033
21	99.812	99.4487	99.6432	99.8726	99.5654	99.7599		99.9109	99.6342	99.8391	99.9543	99.7179	99.9228		99.9595	99.7111	99.9189	99.9836	99.7576	99.9654		99.9953	99.7582	99.9671	100.008	99.7825	99.9915		99.9603	99.727	99.9371	99.9951	99.7942	100.004		99.9838	99.7495	99.9588	99.9983	99.7774	99.9867		100.013	99.7817	99.9913	100.02	99.7949	100.005
22	99.7959	99.4216	99.6091	99.8532	99.5319	99.7194		99.9198	99.6379	99.8364	99.961	99.7173	99.9159		99.9695	99.7169	99.9184	99.9925	99.7613	99.9628		100.005	99.7633	99.9659	100.017	99.7866	99.9892		99.9817	99.746	99.9501	100.015	99.81	100.014		99.9943	99.7564	99.9594	100.008	99.7832	99.9862		100.022	99.7865	99.9896	100.029	99.7992	100.002
23	99.8104	99.2384	99.5928	99.8593	99.3317	99.686		99.9297	99.4669	99.8393	99.9632	99.5307	99.9031		99.9882	99.5584	99.9353	100.006	99.5927	99.9696		100.015	99.5958	99.974	100.024	99.6135	99.9917		99.9893	99.5812	99.9626	100.015	99.6303	100.012		100.017	99.6042	99.9833	100.028	99.6237	100.003		100.028	99.6145	99.9933	100.033	99.624	100.003
26	99.7839	99.2248	99.6413	99.8507	99.3533	99.7699		99.9288	99.437	99.8742	99.9726	99.5214	99.9585		99.9872	99.5141	99.9566	100.01	99.5582	100.001		100.005	99.5382	99.9825	100.017	99.5607	100.005		100.001	99.5431	99.9906	100.034	99.6054	100.053		100.016	99.5526	99.9978	100.029	99.5766	100.022		100.014	99.5502	99.9955	100.02	99.5619	100.007
27	99.7742	99.2376	99.6188	99.8411	99.3664	99.7477		99.9118	99.4457	99.847	99.9562	99.5314	99.9327		99.9784	99.534	99.9413	100.002	99.5795	99.9868		100.004	99.5678	99.9771	100.017	99.5912	100.001		99.9806	99.5497	99.9611	100.014	99.6138	100.025		100.012	99.5781	99.9884	100.025	99.6035	100.014		100.017	99.5847	99.9951	100.024	99.597	100.007
28	99.7279	99.1676	99.5085	99.7805	99.2685	99.6094		99.8905	99.4249	99.7899	99.9288	99.4984	99.8634		99.968	99.5322	99.9043	99.9893	99.5731	99.9452		100.008	99.584	99.959	100.019	99.606	99.9809		99.9718	99.5536	99.9306	100.003	99.6134	99.9904		100.007	99.5859	99.9615	100.02	99.6105	99.9861		100.028	99.6099	99.9863	100.034	99.6224	99.9988
29	99.771	99.2869	99.5714	99.8238	99.3882	99.6726		99.9185	99.5251	99.829	99.9546	99.5943	99.8981		99.9863	99.6207	99.9305	100.006	99.6581	99.9679		100.016	99.6602	99.9721	100.026	99.6796	99.9914		99.9923	99.6442	99.9578	100.02	99.6973	100.011		100.02	99.6684	99.9812	100.031	99.69	100.003		100.031	99.68	99.9929	100.036	99.6903	100.003
30	99.7686	99.3034	99.5944	99.8118	99.3864	99.6774		99.926	99.5438	99.8549	99.9564	99.6024	99.9134		99.9859	99.6277	99.9439	100.002	99.6594	99.9756		100.014	99.6641	99.9808	100.022	99.6804	99.9972		100.005	99.6641	99.9852	100.029	99.7104	100.031		100.016	99.6696	99.9884	100.025	99.6879	100.007		100.028	99.6822	99.9993	100.032	99.6909	100.008
31	99.7686	99.3034	99.5944	99.8118	99.3864	99.6774		99.926	99.5438	99.8549	99.9564	99.6024	99.9134		99.9859	99.6277	99.9439	100.002	99.6594	99.9756		100.014	99.6641	99.9808	100.022	99.6804	99.9972		100.005	99.6641	99.9852	100.029	99.7104	100.031		100.016	99.6696	99.9884	100.025	99.6879	100.007		100.028	99.6822	99.9993	100.032	99.6909	100.008
32	99.5166	98.8043	99.2973	99.6321	99.0253	99.5183		99.816	99.1948	99.7265	99.9043	99.3639	99.8956		99.9227	99.3318	99.8767	99.9731	99.4283	99.9731		99.9758	99.3979	99.9482	100.002	99.4491	99.9994		99.9657	99.3901	99.941	100.04	99.5333	100.084		99.9761	99.4004	99.9517	100.007	99.4605	100.012		100.002	99.4309	99.984	100.017	99.4594	100.013
33	99.7548	99.3521	99.6706	99.8034	99.4464	99.7649		99.9214	99.5598	99.8939	99.9537	99.6224	99.9566		99.9818	99.6308	99.969	99.9988	99.6639	100.002		100.005	99.6566	99.9961	100.013	99.6737	100.013		100.005	99.6636	100.006	100.029	99.7104	100.052		100.012	99.6663	100.007	100.021	99.6846	100.025		100.016	99.6695	100.01	100.021	99.6786	100.019
34	99.7712	99.2782	99.6019	99.8209	99.3734	99.697		99.9297	99.5179	99.859	99.9634	99.5825	99.9235		99.9872	99.5982	99.9442	100.005	99.6325	99.9785		100.025	99.645	99.9931	100.034	99.6626	100.011		100.009	99.6378	99.9875	100.035	99.687	100.037		100.016	99.6383	99.9868	100.026	99.6575	100.006		100.044	99.6685	100.017	100.048	99.6776	100.027
35	99.7623	99.2696	99.5963	99.8191	99.3785	99.7052		99.9362	99.5215	99.866	99.9756	99.5969	99.9414		99.9895	99.597	99.9464	100.01	99.637	99.9865		100.03	99.6471	99.9985	100.041	99.6676	100.019		100.023	99.6474	100.001	100.054	99.7061	100.06		100.016	99.6347	99.9866	100.028	99.6571	100.009		100.051	99.6722	100.025	100.056	99.6829	100.035
TS
10	99.832	99.4329	99.6622	99.8927	99.5494	99.7787		99.945	99.6298	99.8692	99.9863	99.7091	99.9485		99.9975	99.7078	99.9499	100.02	99.7504	99.9925		100.023	99.7424	99.9852	100.035	99.7645	100.007		100.002	99.7283	99.9728	100.033	99.7889	100.033		100.024	99.7468	99.9902	100.036	99.7711	100.014		100.036	99.7597	100.003	100.042	99.7716	100.015
11	99.8195	99.2873	99.6075	99.8862	99.4145	99.7347		99.9498	99.5184	99.8543	99.996	99.6065	99.9425		100.013	99.6129	99.9531	100.038	99.6612	100.001		100.029	99.6411	99.9825	100.043	99.6665	100.008		100.015	99.6339	99.9777	100.051	99.7025	100.046		100.044	99.6602	100.002	100.059	99.6886	100.031		100.038	99.6551	99.9973	100.045	99.6691	100.011
12	99.7948	99.3268	99.6105	99.8624	99.4564	99.7401		99.9294	99.5443	99.8447	99.9766	99.6349	99.9353		100.004	99.6462	99.9523	100.029	99.6949	100.001		100.024	99.6767	99.9858	100.037	99.7019	100.011		99.9967	99.6531	99.9619	100.034	99.7241	100.033		100.041	99.6971	100.006	100.055	99.7249	100.034		100.035	99.6919	100.003	100.042	99.7054	100.016
13	99.7197	99.0636	99.4579	99.7989	99.2146	99.6089		99.885	99.3485	99.7676	99.9417	99.4565	99.8755		99.9726	99.4741	99.9004	100.004	99.534	99.9603		100.015	99.5313	99.9606	100.031	99.563	99.9923		99.9677	99.4909	99.9224	100.013	99.5774	100.009		100.016	99.5369	99.9669	100.035	99.5727	100.003		100.035	99.5599	99.9907	100.045	99.5775	100.008
14	99.7052	99.119	99.4913	99.798	99.2967	99.669		99.8844	99.397	99.7908	99.9479	99.5187	99.9125		99.9643	99.5088	99.909	99.9982	99.5738	99.9741		100.008	99.566	99.9689	100.026	99.5997	100.003		99.974	99.536	99.9406	100.023	99.6297	100.034		100.004	99.5647	99.9682	100.023	99.6014	100.005		100.03	99.5946	99.9988	100.039	99.6126	100.017
15	99.4954	98.5853	99.2664	99.6412	98.8622	99.5433		99.7962	98.9888	99.7066	99.9111	99.207	99.9248		99.9235	99.1507	99.8802	99.9898	99.2766	100.006		99.9783	99.2186	99.9511	100.014	99.287	100.019		99.9467	99.1905	99.9267	100.046	99.3793	100.116		99.9872	99.2316	99.967	100.029	99.3114	100.047		100.006	99.2526	99.9865	100.027	99.2922	100.026
16	99.5572	98.8272	99.3103	99.6468	98.9979	99.4809		99.8104	99.1898	99.7058	99.8872	99.336	99.852		99.9182	99.3348	99.8622	99.9653	99.4244	99.9518		99.9855	99.419	99.9508	100.012	99.47	100.002		99.937	99.3711	99.9036	100.007	99.505	100.038		99.9721	99.4073	99.9403	100.004	99.4686	100.002		100.019	99.4611	99.9952	100.036	99.4928	100.027
21	99.7872	99.4036	99.607	99.859	99.5417	99.7451		99.8918	99.6004	99.8149	99.9436	99.7001	99.9146		99.9423	99.6812	99.8987	99.9714	99.7372	99.9547		99.9832	99.735	99.9537	99.9985	99.7644	99.9831		99.9441	99.6989	99.9189	99.9859	99.7793	99.9993		99.9675	99.7216	99.9405	99.9853	99.7558	99.9748		100.004	99.7619	99.9812	100.012	99.778	99.9973
22	99.7934	99.4035	99.5934	99.8537	99.5194	99.7094		99.9206	99.6305	99.8322	99.9642	99.7143	99.916		99.9716	99.7126	99.9174	99.9958	99.759	99.9638		100.011	99.7645	99.9705	100.023	99.7889	99.9949		99.9841	99.744	99.9515	100.019	99.8118	100.019		99.9971	99.7536	99.96	100.012	99.7813	99.9877		100.03	99.7904	99.9971	100.037	99.8038	100.01
23	99.7762	99.1653	99.5316	99.8263	99.2607	99.627		99.9124	99.4213	99.8095	99.9478	99.4887	99.877		99.9829	99.5293	99.9235	100.003	99.5667	99.9609		100.009	99.5674	99.9633	100.019	99.587	99.9829		99.9805	99.5493	99.9484	100.009	99.6028	100.002		100.018	99.5833	99.9805	100.03	99.6057	100.003		100.022	99.5864	99.9832	100.027	99.5971	99.9938
26	99.7657	99.1946	99.6216	99.8461	99.3494	99.7764		99.9126	99.4047	99.8523	99.9662	99.5079	99.9555		99.9829	99.4943	99.9483	100.011	99.549	100.003		100.004	99.5216	99.978	100.018	99.5497	100.006		99.9861	99.5097	99.9677	100.026	99.5871	100.045		100.018	99.5392	99.9963	100.034	99.5696	100.027		100.014	99.5353	99.9928	100.022	99.55	100.008
27	99.7688	99.246	99.6126	99.8356	99.3749	99.7415		99.9096	99.4586	99.8453	99.9545	99.5451	99.9319		99.979	99.5501	99.9429	100.003	99.596	99.9888		100.003	99.5824	99.9773	100.016	99.606	100.001		99.98	99.5648	99.9617	100.014	99.6302	100.027		100.014	99.5959	99.9917	100.027	99.6214	100.017		100.016	99.5986	99.9945	100.022	99.611	100.007
28	99.7388	99.2105	99.5246	99.794	99.3164	99.6306		99.901	99.4684	99.8048	99.94	99.5432	99.8796		99.973	99.5697	99.9125	99.9943	99.6106	99.9534		100.01	99.6186	99.9641	100.022	99.64	99.9855		99.9822	99.5974	99.9449	100.013	99.6566	100.004		100.009	99.6204	99.9664	100.021	99.6443	99.9903		100.029	99.643	99.9898	100.035	99.6547	100.002
29	99.7591	99.2646	99.5549	99.811	99.3642	99.6545		99.9132	99.5114	99.8214	99.9492	99.5805	99.8906		99.9807	99.6076	99.9237	100	99.645	99.9612		100.012	99.6496	99.9679	100.022	99.669	99.9873		99.9902	99.6348	99.9546	100.018	99.6887	100.009		100.015	99.6557	99.9749	100.026	99.6773	99.9965		100.028	99.6706	99.9899	100.033	99.6809	100
30	99.7723	99.3093	99.6011	99.8119	99.3854	99.6772		99.9288	99.5482	99.8595	99.957	99.6024	99.9137		99.9892	99.6322	99.9475	100.005	99.6616	99.977		100.017	99.6688	99.986	100.025	99.684	100.001		100.007	99.6676	99.9887	100.03	99.711	100.032		100.019	99.6742	99.9915	100.028	99.6913	100.009		100.032	99.6872	100.005	100.036	99.6952	100.013
31	99.7565	99.2843	99.5749	99.7943	99.3569	99.6475		99.9141	99.5306	99.8399	99.9408	99.5819	99.8912		99.9782	99.6215	99.936	99.993	99.6499	99.9644		100.01	99.6627	99.979	100.018	99.6775	99.9938		99.9929	99.6537	99.9724	100.014	99.6943	100.013		100.01	99.6669	99.984	100.019	99.6839	100.001		100.026	99.6833	100	100.03	99.6913	100.008
32	99.5903	98.9404	99.4075	99.6847	99.1212	99.5883		99.8535	99.2874	99.7849	99.9258	99.4261	99.9236		99.941	99.3995	99.9063	99.9806	99.4754	99.9821		99.984	99.4521	99.9619	100.005	99.4919	100.002		99.985	99.461	99.9737	100.046	99.5786	100.091		99.9848	99.4556	99.967	100.008	99.5	100.011		100.005	99.4784	99.9897	100.017	99.5002	100.012
33	99.7383	99.3042	99.6477	99.8013	99.4265	99.77		99.9159	99.5255	99.8856	99.9571	99.6055	99.9656		99.9867	99.6078	99.9724	100.008	99.65	100.015		100.007	99.6315	99.9972	100.018	99.6531	100.019		100.005	99.6361	100.005	100.035	99.695	100.063		100.022	99.6489	100.016	100.034	99.6722	100.039		100.017	99.6434	100.01	100.023	99.6547	100.021
34	99.7674	99.2606	99.6004	99.825	99.3708	99.7107		99.9389	99.5113	99.8686	99.9781	99.5864	99.9438		99.9944	99.5889	99.9509	100.015	99.629	99.9909		100.035	99.6387	100.002	100.045	99.6591	100.023		100.025	99.6366	100.003	100.055	99.6942	100.06		100.022	99.6278	99.992	100.034	99.6503	100.014		100.055	99.6635	100.028	100.06	99.6742	100.039
35	99.735	99.1985	99.5419	99.7974	99.3178	99.6612		99.9175	99.4675	99.8332	99.9604	99.5497	99.9154		99.9766	99.5529	99.9256	99.9997	99.5972	99.97		100.022	99.6093	99.9847	100.034	99.6322	100.008		100.009	99.6021	99.9789	100.042	99.6657	100.042		100.006	99.5955	99.9719	100.019	99.6209	99.9973		100.044	99.6376	100.014	100.051	99.6496	100.026
PC
10	99.82	99.4419	99.6599	99.8692	99.5365	99.7545		99.9358	99.6385	99.8663	99.9696	99.7036	99.9314		99.9863	99.7139	99.9443	100.005	99.7491	99.9796		100.016	99.7524	99.9835	100.025	99.7708	100.002		99.9937	99.7368	99.9695	100.02	99.7871	100.02		100.011	99.7516	99.9834	100.022	99.7719	100.004		100.03	99.7717	100.003	100.035	99.7816	100.013
11	99.8465	99.352	99.6579	99.9025	99.4589	99.7647		99.9591	99.5575	99.8763	99.9965	99.6289	99.9477		100.01	99.6363	99.9583	100.03	99.6742	99.9963		100.033	99.6689	99.992	100.043	99.6884	100.012		100.015	99.6603	99.9856	100.043	99.7139	100.039		100.036	99.6756	99.9993	100.047	99.6969	100.021		100.044	99.6852	100.009	100.049	99.6955	100.019
12	99.7828	99.3055	99.5908	99.8502	99.4347	99.72		99.9285	99.536	99.8397	99.9765	99.6281	99.9317		100.002	99.6377	99.9483	100.028	99.6876	99.9982		100.02	99.6659	99.9793	100.034	99.6919	100.005		100.001	99.6512	99.9641	100.04	99.7248	100.038		100.039	99.6886	100.003	100.054	99.7174	100.031		100.029	99.68	99.9948	100.036	99.6941	100.009
13	99.7377	99.1439	99.5149	99.8126	99.2869	99.6579		99.9134	99.4245	99.8164	99.9667	99.5261	99.918		99.9858	99.528	99.9257	100.015	99.5835	99.9812		100.017	99.572	99.9717	100.033	99.6011	100.001		100.001	99.5647	99.9671	100.044	99.6457	100.048		100.022	99.5798	99.9803	100.039	99.6122	100.013		100.033	99.594	99.9947	100.042	99.6099	100.011
14	99.6958	99.1064	99.483	99.7877	99.2825	99.6591		99.8759	99.3839	99.7816	99.9394	99.5058	99.9034		99.9583	99.4977	99.9018	99.9925	99.5631	99.9672		100.005	99.5586	99.9656	100.023	99.5927	99.9997		99.9659	99.5227	99.9309	100.015	99.6174	100.026		99.9996	99.5545	99.9618	100.019	99.5918	99.9991		100.029	99.589	99.9975	100.039	99.6075	100.016
15	99.5765	98.8303	99.382	99.6777	99.0234	99.5752		99.8108	99.1594	99.7406	99.8857	99.3025	99.8837		99.9521	99.3314	99.9223	99.9935	99.4105	100.001		100	99.389	99.982	100.022	99.4311	100.024		99.9279	99.324	99.9199	99.9897	99.4421	100.038		100.023	99.4174	100.013	100.047	99.4645	100.06		100.024	99.4178	100.012	100.036	99.4414	100.035
16	99.6469	98.9834	99.4284	99.6983	99.0815	99.5265		99.8663	99.3084	99.7846	99.9066	99.3852	99.8614		99.9627	99.4379	99.924	99.9851	99.4805	99.9666		99.9987	99.4845	99.9738	100.011	99.5072	99.9965		99.976	99.4709	99.9627	100.011	99.537	100.029		100.011	99.5026	99.9936	100.024	99.5282	100.019		100.017	99.5078	99.9987	100.023	99.5206	100.011
21	99.8098	99.4464	99.6409	99.8704	99.563	99.7574		99.9087	99.632	99.8369	99.9521	99.7157	99.9206		99.9573	99.7089	99.9167	99.9815	99.7554	99.9632		99.9931	99.7558	99.9648	100.006	99.7802	99.9891		99.9581	99.7248	99.9349	99.993	99.792	100.002		99.9817	99.7473	99.9566	99.9962	99.7752	99.9845		100.011	99.7793	99.9888	100.018	99.7925	100.002
22	99.8281	99.4801	99.6543	99.8769	99.5741	99.7483		99.9349	99.674	99.8584	99.97	99.7418	99.9262		99.9754	99.7411	99.9281	99.9947	99.7783	99.9653		100.014	99.7905	99.9786	100.024	99.81	99.9981		99.9882	99.771	99.9604	100.017	99.8256	100.015		99.9957	99.7746	99.963	100.007	99.7965	99.9849		100.033	99.8153	100.004	100.039	99.8259	100.014
23	99.7937	99.2262	99.5657	99.8399	99.3142	99.6536		99.9268	99.4718	99.83	99.9588	99.5328	99.8909		99.9885	99.5681	99.9311	100.006	99.6017	99.9647		100.01	99.6006	99.9649	100.019	99.6182	99.9825		99.9934	99.5946	99.9621	100.018	99.6421	100.01		100.019	99.6163	99.9817	100.03	99.6361	100.002		100.021	99.6168	99.9818	100.026	99.6265	99.9915
26	99.7667	99.1949	99.6214	99.8471	99.3497	99.7762		99.915	99.4072	99.8555	99.9687	99.5105	99.9588		99.984	99.4955	99.9499	100.012	99.5502	100.005		100.005	99.5232	99.9804	100.02	99.5513	100.008		99.9892	99.5133	99.9725	100.03	99.591	100.05		100.018	99.5397	99.9972	100.034	99.5701	100.028		100.016	99.5371	99.9956	100.023	99.5519	100.01
27	99.7677	99.2415	99.6109	99.8352	99.3716	99.741		99.9148	99.4605	99.8501	99.9602	99.5481	99.9377		99.9841	99.5517	99.9474	100.008	99.5982	99.9938		100.009	99.5838	99.9814	100.021	99.6076	100.005		99.9883	99.57	99.9698	100.023	99.6364	100.036		100.019	99.5974	99.996	100.032	99.6232	100.022		100.021	99.5998	99.9984	100.027	99.6124	100.011
28	99.7575	99.2581	99.5521	99.8129	99.3643	99.6583		99.9157	99.5084	99.8235	99.9542	99.5823	99.8974		99.9826	99.6033	99.9244	100.004	99.6435	99.9646		100.016	99.6474	99.9709	100.027	99.6683	99.9918		99.9948	99.6335	99.9592	100.025	99.6913	100.017		100.016	99.6508	99.9748	100.028	99.6741	99.9981		100.033	99.6694	99.9941	100.039	99.6807	100.005
29	99.763	99.2704	99.5626	99.8121	99.3647	99.6569		99.9088	99.5059	99.818	99.9431	99.5718	99.8839		99.982	99.607	99.9252	100.001	99.6434	99.9616		100.012	99.6465	99.967	100.021	99.6655	99.986		99.9817	99.6236	99.9457	100.009	99.6753	99.9974		100.019	99.6576	99.9788	100.03	99.6792	100		100.026	99.6663	99.9878	100.032	99.6766	99.9981
30	99.7682	99.3156	99.5978	99.81	99.3962	99.6783		99.9236	99.552	99.8521	99.9539	99.6102	99.9104		99.9844	99.6368	99.9424	100.001	99.6684	99.9739		100.015	99.6761	99.9835	100.024	99.6925	100		100.001	99.6701	99.9793	100.026	99.7172	100.026		100.015	99.6792	99.9875	100.024	99.6975	100.006		100.031	99.6958	100.004	100.035	99.7046	100.013
31	99.7701	99.3132	99.5884	99.8052	99.3806	99.6557		99.9134	99.5459	99.8392	99.9379	99.5931	99.8863		99.9772	99.6367	99.9352	99.9906	99.6625	99.961		100.011	99.6796	99.98	100.018	99.693	99.9934		99.985	99.6622	99.9646	100.004	99.6993	100.002		100.009	99.682	99.9832	100.017	99.6972	99.9984		100.027	99.701	100.002	100.031	99.7083	100.01
32	99.6525	99.0126	99.4802	99.708	99.1189	99.5865		99.8729	99.3168	99.8137	99.9132	99.394	99.8908		99.9597	99.4263	99.9317	99.9814	99.4678	99.9732		99.9968	99.4705	99.9783	100.008	99.4922	100		99.9831	99.4689	99.9804	100.016	99.5315	100.043		100.003	99.481	99.9906	100.016	99.5048	100.014		100.015	99.4927	100.002	100.021	99.5044	100.013
33	99.7031	99.2955	99.6036	99.7758	99.4367	99.7449		99.9104	99.5499	99.8763	99.9604	99.647	99.9734		99.981	99.6341	99.9652	100.008	99.6856	100.017		100.006	99.6629	99.9957	100.019	99.6893	100.022		100.014	99.6771	100.013	100.053	99.7521	100.088		100.016	99.6762	100.01	100.031	99.7049	100.038		100.018	99.6773	100.011	100.025	99.6912	100.025
34	99.7619	99.2692	99.5959	99.8187	99.3781	99.7048		99.9359	99.5212	99.8657	99.9753	99.5966	99.9411		99.9892	99.5966	99.9461	100.01	99.6367	99.9861		100.03	99.6467	99.9981	100.041	99.6672	100.019		100.023	99.6472	100.001	100.054	99.7059	100.059		100.016	99.6344	99.9862	100.027	99.6567	100.009		100.05	99.6718	100.024	100.056	99.6825	100.035
35	99.7206	99.1647	99.527	99.7873	99.2922	99.6545		99.9174	99.4504	99.8354	99.9637	99.5389	99.924		99.9777	99.5369	99.9292	100.003	99.5846	99.977		100.024	99.5951	99.9901	100.037	99.6198	100.015		100.016	99.5932	99.9897	100.052	99.6623	100.059		100.008	99.5801	99.9761	100.022	99.6075	100.003		100.048	99.6243	100.021	100.055	99.6374	100.034
CO	99.9799	99.6892	99.9823	100.086	99.8947	100.188		100.007	99.7144	100.007	100.07	99.8364	100.129		100.007	99.7124	100.005	100.039	99.7734	100.066		100.007	99.7124	100.005	100.023	99.7429	100.036		100.021	99.727	100.02	100.062	99.8073	100.1		100.007	99.7114	100.004	100.023	99.7419	100.034		100.007	99.7124	100.005	100.015	99.7276	100.02
CH4	100.009	99.9681	100.005	100.019	99.9886	100.025		100.007	99.9681	100.004	100.013	99.98	100.016		100.006	99.9685	100.004	100.009	99.9745	100.01		100.009	99.9711	100.007	100.01	99.9741	100.01		100.005	99.9681	100.004	100.009	99.9757	100.012		100.006	99.9687	100.004	100.007	99.9717	100.007		100.01	99.9724	100.008	100.011	99.9738	100.009
B. MOBH31/I: TRADITIONAL SETTINGS WITHOUT AND WITH DCIOR CONTRIBUTION
RC
1	99.8217	99.4387	99.6338	99.8469	99.487	99.6821		99.9348	99.6468	99.8531	99.9528	99.6815	99.8878		99.9775	99.7173	99.9263	99.9873	99.7362	99.9452		100.002	99.7516	99.9614	100.007	99.7614	99.9712		99.9913	99.7509	99.9628	100.006	99.7787	99.9906		99.9988	99.7525	99.9629	100.005	99.7635	99.9739		100.014	99.7687	99.9789	100.017	99.7739	99.9842
2	99.8279	99.4985	99.6711	99.8546	99.5498	99.7223		99.9319	99.6827	99.8646	99.9506	99.7188	99.9007		99.9697	99.7436	99.9278	99.9798	99.7631	99.9473		99.9897	99.7715	99.9563	99.995	99.7816	99.9664		99.9838	99.7748	99.9614	99.9986	99.8032	99.9898		99.9886	99.774	99.9593	99.9945	99.7853	99.9706		99.9998	99.7854	99.9705	100.003	99.7908	99.9759
3	99.8667	99.309	99.7367	99.9623	99.4903	99.918		99.9425	99.4567	99.8934	100.005	99.5746	100.011		99.9879	99.5253	99.9646	100.02	99.587	100.026		99.9812	99.5244	99.9642	99.9977	99.5558	99.9956		99.9805	99.5306	99.9718	100.026	99.6167	100.058		100.011	99.5596	100	100.028	99.5932	100.034		99.9778	99.524	99.9639	99.9864	99.5402	99.9802
4	99.8756	99.3149	99.7474	99.9761	99.5053	99.9378		99.9329	99.4413	99.8826	99.9981	99.5651	100.006		99.9735	99.5051	99.949	100.008	99.5696	100.014		99.9841	99.5236	99.9683	100.001	99.5565	100.001		99.9615	99.5045	99.9502	100.009	99.5949	100.041		99.9938	99.537	99.9823	100.012	99.5719	100.017		99.9894	99.5329	99.9779	99.9985	99.5499	99.995
5	99.4841	98.7895	99.2167	99.6428	99.0934	99.5205		99.7306	99.1447	99.5968	99.8433	99.3605	99.8127		99.867	99.3218	99.7799	99.9301	99.4427	99.9009		99.9385	99.4125	99.8746	99.9719	99.4764	99.9386		99.8539	99.3223	99.7869	99.9436	99.4941	99.9588		99.9351	99.4103	99.8715	99.9735	99.4838	99.945		99.9742	99.4578	99.9219	99.9928	99.4933	99.9574
6	99.2029	98.414	98.8095	99.4157	98.821	99.2165		99.5745	98.9238	99.3593	99.7396	99.2396	99.6751		99.7934	99.2065	99.6615	99.8892	99.3897	99.8447		99.9184	99.3662	99.8327	99.9701	99.4651	99.9316		99.7602	99.1786	99.6342	99.9015	99.4489	99.9045		99.9029	99.3479	99.8127	99.9639	99.4647	99.9295		99.9809	99.446	99.9183	100.011	99.5028	99.9751
7	99.1696	98.3466	98.7537	99.3909	98.7696	99.1767		99.5594	98.8766	99.3248	99.7275	99.1979	99.646		99.7715	99.1576	99.6275	99.8701	99.346	99.8158		99.9025	99.3252	99.807	99.9558	99.4272	99.909		99.7543	99.1417	99.6103	99.8958	99.4121	99.8807		99.8776	99.2982	99.7788	99.9414	99.4201	99.9007		99.9679	99.4089	99.8968	99.9987	99.4678	99.9556
8	99.4119	98.6665	99.0353	99.5557	98.9406	99.3094		99.686	99.0792	99.4825	99.7967	99.2901	99.6934		99.8306	99.2734	99.69	99.8951	99.3962	99.8128		99.9114	99.3788	99.8025	99.9463	99.4453	99.869		99.8231	99.2856	99.7061	99.9172	99.4649	99.8854		99.903	99.3705	99.7937	99.9443	99.4493	99.8724		99.9519	99.4315	99.8588	99.972	99.4699	99.8971
9	99.3811	98.6502	99.0247	99.5351	98.9438	99.3183		99.65	99.0483	99.4557	99.7683	99.2738	99.6812		99.8005	99.2466	99.6668	99.869	99.3773	99.7975		99.8941	99.3639	99.7912	99.9317	99.4356	99.8629		99.7844	99.2474	99.6712	99.8848	99.4388	99.8626		99.8757	99.3458	99.7724	99.9194	99.4291	99.8556		99.9409	99.4225	99.8534	99.9631	99.4647	99.8956
TS
1	99.8172	99.4217	99.6246	99.8435	99.4721	99.675		99.9325	99.6354	99.85	99.9514	99.6717	99.8863		99.9729	99.7041	99.9215	99.9832	99.7239	99.9413		99.9987	99.74	99.9582	100.004	99.7502	99.9684		99.9901	99.7423	99.9628	100.005	99.7715	99.992		99.9931	99.7384	99.9572	99.9991	99.75	99.9687		100.012	99.7579	99.9765	100.014	99.7634	99.982
2	99.8279	99.4997	99.6697	99.8545	99.5508	99.7208		99.9331	99.6867	99.8663	99.9517	99.7225	99.902		99.9712	99.7475	99.9293	99.9812	99.7668	99.9486		99.9931	99.7773	99.9597	99.9983	99.7873	99.9697		99.9857	99.7802	99.9646	100	99.8083	99.9927		99.9903	99.7779	99.9608	99.996	99.789	99.9718		100.004	99.7922	99.9749	100.007	99.7975	99.9802
3	99.869	99.304	99.7362	99.9649	99.4858	99.918		99.943	99.4514	99.8929	100.006	99.5705	100.012		99.9839	99.5152	99.9593	100.017	99.5776	100.022		99.9812	99.519	99.9637	99.9979	99.5508	99.9955		99.9801	99.5251	99.9713	100.026	99.6128	100.059		100.004	99.5471	99.9925	100.022	99.5811	100.027		99.9798	99.5209	99.966	99.9885	99.5374	99.9824
4	99.862	99.3069	99.7261	99.9627	99.4979	99.9171		99.9351	99.4545	99.8836	100.002	99.5815	100.011		99.9752	99.5181	99.9499	100.01	99.5846	100.016		99.985	99.5357	99.9684	100.003	99.5696	100.002		99.9717	99.5284	99.9624	100.022	99.6234	100.057		99.9953	99.5498	99.9831	100.014	99.5861	100.019		99.99	99.5445	99.9776	99.9992	99.5621	99.9952
5	99.5005	98.8156	99.2425	99.6558	99.113	99.54		99.7499	99.1722	99.6244	99.8597	99.3826	99.8347		99.8713	99.3325	99.7911	99.9322	99.4493	99.9079		99.9387	99.4171	99.8783	99.9707	99.4785	99.9396		99.8746	99.3505	99.8153	99.9617	99.5173	99.9821		99.9319	99.4127	99.8745	99.9685	99.4827	99.9445		99.9724	99.4594	99.9218	99.99	99.493	99.9554
6	99.1994	98.3953	98.7952	99.4113	98.8005	99.2003		99.5815	98.9183	99.3579	99.7435	99.2279	99.6675		99.7798	99.1818	99.6423	99.8735	99.361	99.8216		99.9001	99.3356	99.8066	99.9506	99.4322	99.9032		99.7725	99.1798	99.6393	99.9095	99.4416	99.9011		99.8789	99.3135	99.7845	99.9386	99.4275	99.8986		99.9603	99.4126	99.8887	99.9891	99.4678	99.944
7	99.1564	98.3164	98.7328	99.389	98.7604	99.1767		99.5629	98.8695	99.3245	99.7432	99.2135	99.6686		99.8058	99.1812	99.6552	99.9105	99.381	99.855		99.9109	99.3235	99.8102	99.9674	99.4313	99.918		99.7662	99.146	99.6203	99.9203	99.4401	99.9145		99.9272	99.3371	99.8206	99.9941	99.4647	99.9482		99.9635	99.3946	99.8877	99.9959	99.4565	99.9496
8	99.3443	98.5756	98.9275	99.486	98.8455	99.1974		99.6131	98.9789	99.3654	99.7249	99.192	99.5785		99.7761	99.1962	99.5977	99.845	99.3275	99.729		99.8707	99.3205	99.7309	99.9097	99.3947	99.8051		99.7475	99.1806	99.5843	99.8444	99.3653	99.7691		99.8576	99.3049	99.7139	99.905	99.3953	99.8043		99.918	99.3826	99.7975	99.942	99.4283	99.8432
9	99.2804	98.4994	98.8852	99.4451	98.813	99.1988		99.5835	98.938	99.3574	99.7152	99.1889	99.6083		99.7737	99.1829	99.616	99.8526	99.3331	99.7662		99.8818	99.3202	99.7614	99.9257	99.4039	99.8451		99.735	99.1574	99.5935	99.8503	99.3769	99.813		99.8689	99.3053	99.7453	99.9213	99.4051	99.8451		99.9358	99.3889	99.8342	99.9623	99.4393	99.8846
PC
1	99.8261	99.4577	99.6503	99.8508	99.5052	99.6978		99.9335	99.6551	99.858	99.951	99.6886	99.8916		99.9773	99.725	99.9305	99.9868	99.7432	99.9487		100	99.7566	99.9628	100.005	99.766	99.9722		99.9873	99.7537	99.9619	100.001	99.7803	99.9885		99.9992	99.76	99.9667	100.005	99.7705	99.9772		100.011	99.7724	99.9789	100.014	99.7774	99.984
2	99.8308	99.5138	99.6764	99.8531	99.5568	99.7194		99.934	99.6972	99.8689	99.9497	99.7276	99.8993		99.9709	99.7563	99.9301	99.9794	99.7727	99.9465		99.9895	99.7825	99.957	99.994	99.7911	99.9655		99.9856	99.7889	99.9651	99.9981	99.813	99.9892		99.9894	99.7858	99.9607	99.9943	99.7952	99.9701		99.9988	99.7957	99.9704	100.001	99.8003	99.975
3	99.824	99.2981	99.6571	99.9092	99.4602	99.8192		99.9094	99.4693	99.8403	99.9713	99.5871	99.9581		99.9679	99.5583	99.9334	100.002	99.624	99.9991		99.9876	99.5894	99.9659	100.006	99.6237	100		99.9521	99.5549	99.932	100.002	99.6505	100.028		99.9972	99.6028	99.9799	100.018	99.6425	100.02		99.9974	99.6049	99.9821	100.007	99.6235	100.001
4	99.8466	99.36	99.7015	99.93	99.5189	99.8604		99.9149	99.5066	99.8585	99.974	99.6192	99.9711		99.9687	99.5862	99.9412	100.001	99.6469	100.002		99.9847	99.6117	99.9678	100.001	99.643	99.999		99.949	99.5799	99.9371	99.996	99.6694	100.027		99.9957	99.6261	99.9826	100.014	99.6607	100.017		99.9927	99.6245	99.981	100.001	99.6411	99.9976
5	99.5082	98.8171	99.2589	99.679	99.1443	99.5861		99.7543	99.1676	99.6314	99.8761	99.4009	99.8647		99.8793	99.3301	99.8002	99.9463	99.4584	99.9285		99.9522	99.4213	99.8947	99.9874	99.4888	99.9621		99.8773	99.3428	99.8176	99.9746	99.5292	100.004		99.9419	99.4114	99.8846	99.9814	99.4872	99.9604		99.9886	99.4669	99.9419	100.008	99.5039	99.9789
6	99.1696	98.3466	98.7533	99.3908	98.7696	99.1764		99.5594	98.8766	99.3241	99.7274	99.1979	99.6454		99.7714	99.1576	99.6279	99.87	99.346	99.8163		99.9023	99.3251	99.807	99.9557	99.4271	99.909		99.7543	99.1416	99.6095	99.8957	99.412	99.8799		99.8775	99.2981	99.7798	99.9413	99.42	99.9017		99.9678	99.4088	99.8965	99.9986	99.4677	99.9553
7	99.1348	98.3002	98.7104	99.3699	98.7495	99.1597		99.5203	98.8252	99.2758	99.7008	99.1703	99.6209		99.7768	99.1531	99.6266	99.8842	99.3584	99.832		99.9049	99.3203	99.806	99.9638	99.4329	99.9186		99.713	99.0877	99.5584	99.8663	99.3807	99.8514		99.905	99.317	99.8021	99.9759	99.4524	99.9375		99.969	99.4039	99.8956	100.004	99.4702	99.9619
8	99.3804	98.6492	99.0237	99.5344	98.9427	99.3172		99.6495	99.0477	99.4551	99.7677	99.2731	99.6805		99.799	99.245	99.6656	99.8676	99.3756	99.7962		99.8934	99.3629	99.7902	99.931	99.4346	99.8619		99.784	99.2469	99.6708	99.8844	99.4383	99.8622		99.8738	99.3436	99.7708	99.9175	99.4269	99.8541		99.9405	99.4219	99.8526	99.9626	99.4641	99.8947
9	99.129	98.1984	98.602	99.3767	98.6691	99.0728		99.478	98.6995	99.1459	99.6821	99.0875	99.5339		99.6999	98.9854	99.4514	99.8237	99.2207	99.6867		99.8382	99.1644	99.6462	99.9083	99.2976	99.7795		99.6524	98.95	99.4178	99.8349	99.2967	99.7645		99.8109	99.1283	99.6042	99.8945	99.2872	99.7631		99.9073	99.2539	99.7436	99.9506	99.3361	99.8259
C. MOBH31/I: TIGHTENED SEMICORE SETTINGS WITHOUT AND WITH DCIOR CONTRIBUTION
RC
1	99.8444	99.4775	99.6686	99.8704	99.5274	99.7185		99.9468	99.6685	99.8693	99.9652	99.7038	99.9047		99.9818	99.729	99.9322	99.9918	99.7481	99.9513		100.005	99.7612	99.9651	100.01	99.7711	99.975		99.998	99.7639	99.9697	100.013	99.792	99.9978		99.9994	99.7593	99.9636	100.005	99.7702	99.9745		100.017	99.7773	99.9816	100.019	99.7826	99.9868
2	99.8537	99.543	99.7093	99.8814	99.5965	99.7628		99.9444	99.7074	99.8815	99.9636	99.7444	99.9185		99.9757	99.7597	99.9356	99.986	99.7795	99.9554		99.9935	99.7844	99.9609	99.9988	99.7946	99.9711		99.9898	99.7896	99.9676	100.005	99.8183	99.9963		99.9913	99.7858	99.9626	99.9972	99.7971	99.9739		100.002	99.7968	99.9735	100.005	99.8022	99.9789
3	99.9265	99.4632	99.8184	100.025	99.6496	100.005		99.9674	99.564	99.925	100.03	99.6837	100.045		99.9921	99.608	99.9704	100.025	99.67	100.032		99.9811	99.601	99.9636	99.9977	99.6324	99.9951		99.9878	99.6145	99.9783	100.033	99.7007	100.065		100.005	99.6299	99.9931	100.022	99.6632	100.026		99.9756	99.5975	99.9602	99.9842	99.6136	99.9763
4	99.9306	99.4638	99.8247	100.034	99.6601	100.021		99.9544	99.5444	99.9107	100.021	99.6699	100.036		99.9726	99.5815	99.9493	100.007	99.6463	100.014		99.9827	99.5981	99.9663	100	99.631	99.9993		99.9663	99.5846	99.9536	100.014	99.6747	100.044		99.9816	99.6	99.9685	99.9998	99.6345	100.003		99.9878	99.6064	99.9749	99.9968	99.6234	99.9919
5	99.6464	99.2517	99.4259	99.829	99.6014	99.7756		99.7938	99.4941	99.6775	99.915	99.7262	99.9096		99.898	99.6373	99.8235	99.9637	99.7632	99.9494		99.9571	99.7148	99.9022	99.9915	99.7805	99.9679		99.8675	99.6153	99.8033	99.9579	99.7885	99.9765		99.9501	99.7088	99.8965	99.9881	99.7817	99.9694		99.9867	99.7535	99.9415	100.005	99.7892	99.9772
6	99.4753	98.9704	99.1654	99.7406	99.4778	99.6728		99.71	99.3272	99.534	99.893	99.6771	99.884		99.8462	99.5234	99.7352	99.9463	99.7149	99.9267		99.9457	99.658	99.8725	99.9989	99.7596	99.9742		99.8273	99.5056	99.7183	99.9692	99.7768	99.9896		99.9143	99.6216	99.8358	99.973	99.7338	99.948		99.9955	99.7252	99.9412	100.025	99.782	99.998
7	99.4403	98.912	99.1083	99.7136	99.4345	99.6307		99.7079	99.313	99.522	99.8964	99.6733	99.8823		99.8339	99.5017	99.716	99.9382	99.7012	99.9154		99.9407	99.6461	99.8631	99.9963	99.7524	99.9694		99.8417	99.5135	99.7289	99.9878	99.7928	100.008		99.8969	99.5961	99.8129	99.9591	99.7151	99.9319		99.9941	99.7183	99.9367	100.025	99.778	99.9965
8	99.5554	98.9858	99.2308	99.7275	99.3136	99.5586		99.7631	99.3286	99.5884	99.8856	99.5621	99.8219		99.8686	99.4813	99.7452	99.937	99.6117	99.8757		99.9399	99.5799	99.8461	99.9763	99.6493	99.9155		99.8669	99.5	99.7671	99.9647	99.6864	99.9535		99.9213	99.5576	99.8237	99.9627	99.6365	99.9025		99.9756	99.6292	99.8965	99.996	99.6681	99.9354
9	99.5302	98.9818	99.2243	99.7154	99.3348	99.5774		99.7331	99.3097	99.5656	99.8648	99.5608	99.8167		99.8535	99.4773	99.7373	99.9272	99.6178	99.8778		99.9276	99.5754	99.8372	99.967	99.6506	99.9123		99.8346	99.4737	99.7363	99.9396	99.6738	99.9363		99.9137	99.561	99.8231	99.9584	99.6464	99.9084		99.9647	99.6245	99.8871	99.987	99.667	99.9296
TS
1	99.8419	99.4639	99.6622	99.869	99.5158	99.7141		99.9432	99.6566	99.8652	99.9624	99.6935	99.9021		99.9776	99.717	99.9281	99.9881	99.737	99.948		100.002	99.7508	99.9625	100.008	99.7611	99.9728		99.9939	99.753	99.9668	100.009	99.7823	99.9961		99.9949	99.7473	99.9595	100.001	99.7588	99.971		100.014	99.7676	99.9797	100.017	99.7732	99.9852
2	99.8554	99.5471	99.7104	99.8831	99.6005	99.7638		99.9442	99.7105	99.8818	99.9632	99.7471	99.9184		99.9761	99.763	99.9362	99.9862	99.7826	99.9557		99.996	99.7899	99.9636	100.001	99.8	99.9736		99.9886	99.7921	99.9675	100.003	99.8204	99.9958		99.992	99.7893	99.9634	99.9977	99.8003	99.9744		100.006	99.8034	99.9773	100.009	99.8087	99.9826
3	99.9289	99.4567	99.8193	100.028	99.6444	100.007		99.9664	99.5544	99.9228	100.03	99.6751	100.044		99.9865	99.5933	99.9632	100.02	99.656	100.026		99.9803	99.592	99.9621	99.9971	99.6238	99.994		99.9851	99.6033	99.9745	100.031	99.6905	100.062		99.9965	99.6128	99.9834	100.014	99.6465	100.017		99.9772	99.5913	99.9616	99.9859	99.6077	99.978
4	99.912	99.4418	99.7997	100.017	99.6404	99.9983		99.9513	99.5422	99.9062	100.019	99.6708	100.035		99.9752	99.5859	99.9516	100.01	99.6527	100.018		99.986	99.6032	99.9694	100.004	99.6372	100.003		99.9709	99.5924	99.9595	100.02	99.6861	100.053		99.9872	99.6077	99.9742	100.006	99.6436	100.01		99.9915	99.6119	99.9783	100.001	99.6294	99.9958
5	99.6538	99.2667	99.4408	99.8301	99.6043	99.7785		99.8092	99.5151	99.698	99.9262	99.7393	99.9222		99.8983	99.6407	99.8263	99.9614	99.7615	99.9471		99.9522	99.7106	99.8971	99.9849	99.7733	99.9597		99.8869	99.6394	99.8266	99.9743	99.8068	99.994		99.9428	99.7035	99.8905	99.9789	99.7726	99.9596		99.9791	99.7456	99.9324	99.9966	99.7792	99.966
6	99.4559	98.9341	99.1336	99.7156	99.4305	99.63		99.7156	99.3224	99.5342	99.8949	99.6652	99.877		99.8319	99.4991	99.7161	99.9302	99.6871	99.9041		99.9301	99.6316	99.8512	99.9822	99.7313	99.951		99.8454	99.5166	99.7346	99.9846	99.7825	100.001		99.89	99.5874	99.807	99.9479	99.698	99.9176		99.9792	99.6978	99.9188	100.008	99.7534	99.9744
7	99.4448	98.8893	99.1026	99.7336	99.4407	99.654		99.7005	99.2759	99.502	99.8989	99.6546	99.8806		99.8536	99.4945	99.7262	99.9627	99.7027	99.9344		99.9366	99.6162	99.8514	99.9947	99.7271	99.9623		99.8284	99.4692	99.7016	99.9815	99.7615	99.9939		99.9302	99.6037	99.8383	99.9946	99.7268	99.9613		99.9781	99.6771	99.914	100.011	99.7393	99.9762
8	99.496	98.8959	99.1354	99.6697	99.2269	99.4664		99.7008	99.2317	99.4853	99.8288	99.4757	99.7293		99.8242	99.409	99.6671	99.8991	99.5518	99.8099		99.9026	99.5191	99.7797	99.9439	99.5977	99.8583		99.8032	99.3996	99.6603	99.9084	99.6001	99.8608		99.8858	99.4976	99.758	99.9342	99.5898	99.8502		99.9418	99.5741	99.836	99.9663	99.6207	99.8826
9	99.4858	98.9012	99.1497	99.7079	99.3242	99.5727		99.7008	99.2469	99.5091	99.8599	99.55	99.8122		99.8521	99.4533	99.7203	99.9429	99.6262	99.8931		99.9403	99.5733	99.8427	99.9893	99.6665	99.936		99.8083	99.4198	99.6889	99.9359	99.6629	99.9319		99.9278	99.5566	99.8259	99.9844	99.6643	99.9336		99.9844	99.6332	99.904	100.012	99.6867	99.9575
PC
1	99.8488	99.4965	99.6844	99.8743	99.5455	99.7334		99.9447	99.6762	99.8732	99.9625	99.7105	99.9075		99.9808	99.7364	99.9356	99.9904	99.7549	99.954		100.001	99.7651	99.9648	100.006	99.7746	99.9743		99.9927	99.7661	99.9677	100.007	99.7929	99.9945		99.9989	99.7665	99.9667	100.004	99.7771	99.9773		100.012	99.7794	99.9794	100.014	99.7845	99.9845
2	99.8572	99.5577	99.7144	99.8803	99.6022	99.7589		99.9451	99.7194	99.8839	99.9612	99.7504	99.9149		99.9753	99.7698	99.9361	99.984	99.7865	99.9527		99.9938	99.7952	99.962	99.9982	99.8038	99.9705		99.989	99.8002	99.9686	100.002	99.8245	99.9928		99.9905	99.7951	99.9622	99.9954	99.8045	99.9716		100.003	99.808	99.9749	100.005	99.8125	99.9795
3	99.8816	99.4259	99.7408	99.9723	99.5985	99.9134		99.9237	99.538	99.8609	99.9868	99.6582	99.981		99.9744	99.6148	99.9402	100.009	99.6809	100.006		99.9898	99.6403	99.9668	100.008	99.6747	100.001		99.9447	99.594	99.9209	99.9941	99.688	100.015		99.9997	99.6532	99.9799	100.02	99.6922	100.019		99.9975	99.6531	99.98	100.007	99.6717	99.9986
4	99.891	99.4764	99.7682	99.9789	99.6438	99.9356		99.944	99.5968	99.8955	100.005	99.7124	100.011		99.9753	99.6493	99.9498	100.008	99.7106	100.011		99.9876	99.6693	99.9703	100.004	99.7007	100.002		99.9705	99.657	99.9591	100.018	99.7467	100.049		99.991	99.6756	99.977	100.009	99.7098	100.011		99.9937	99.6793	99.9806	100.002	99.6957	99.997
5	99.6693	99.2924	99.4628	99.865	99.6673	99.8376		99.8125	99.5249	99.7036	99.9418	99.7725	99.9512		99.9085	99.6557	99.8368	99.978	99.7887	99.9698		99.9682	99.7324	99.9145	100.004	99.8015	99.9836		99.8841	99.6411	99.824	99.9802	99.8252	100.008		99.9565	99.7211	99.9033	99.996	99.7968	99.979		99.998	99.7708	99.9534	100.017	99.8079	99.9905
6	99.4403	98.912	99.1083	99.7136	99.4345	99.6307		99.708	99.3131	99.522	99.8964	99.6734	99.8824		99.8339	99.5017	99.7159	99.9382	99.7011	99.9154		99.9407	99.6462	99.8632	99.9963	99.7525	99.9695		99.8418	99.5137	99.7289	99.9879	99.7929	100.008		99.8968	99.596	99.8129	99.959	99.715	99.9319		99.9941	99.7184	99.9368	100.025	99.7781	99.9965
7	99.4211	98.887	99.0842	99.711	99.4412	99.6384		99.6664	99.259	99.4677	99.8677	99.6438	99.8525		99.8432	99.5045	99.7186	99.9566	99.7213	99.9353		99.9367	99.6364	99.8533	99.9975	99.7527	99.9696		99.789	99.445	99.6594	99.9461	99.7452	99.9595		99.9317	99.6273	99.844	100.001	99.76	99.9767		99.9834	99.7024	99.9207	100.018	99.7683	99.9867
8	99.5296	98.9812	99.2238	99.715	99.3346	99.5771		99.7325	99.3092	99.5651	99.8644	99.5605	99.8165		99.8524	99.4762	99.7362	99.9262	99.6169	99.8769		99.9274	99.5751	99.8369	99.9669	99.6504	99.9121		99.834	99.4732	99.7358	99.9391	99.6735	99.9361		99.9123	99.5597	99.8217	99.9571	99.6451	99.9071		99.9649	99.6246	99.8872	99.9872	99.6671	99.9298
9	99.3543	98.6635	98.9161	99.7006	99.3217	99.5742		99.6119	99.0709	99.3385	99.8615	99.5454	99.813		99.7966	99.3282	99.6008	99.9416	99.6037	99.8764		99.9108	99.4898	99.7659	99.9896	99.6396	99.9157		99.7406	99.2746	99.5497	99.942	99.6573	99.9324		99.889	99.4568	99.732	99.9817	99.6329	99.9081		99.9679	99.5706	99.8484	100.014	99.6575	99.9353

## Sheet: RELATIVE_ENERGY
CCSD(T)/def2-SVP AND DLPNO-CCSD(T)/def2-SVP RELATIVE ENERGIES (kcal/mol)
		CCSD(T)			DLPNO-CCSD(T)
					X=6							X=7							X=8							X=9							CPS(6/7)							CPS(7/8)							CPS(8/9)
					without DCIOR			with DCIOR				without DCIOR			with DCIOR				without DCIOR			with DCIOR				without DCIOR			with DCIOR				without DCIOR			with DCIOR				without DCIOR			with DCIOR				without DCIOR
	HF	C-CCSD	C-CCSD(T)		C-CCSD	C-CCSD(T0)	C-CCSD(T1)	C-CCSD	C-CCSD(T0)	C-CCSD(T1)		C-CCSD	C-CCSD(T0)	C-CCSD(T1)	C-CCSD	C-CCSD(T0)	C-CCSD(T1)		C-CCSD	C-CCSD(T0)	C-CCSD(T1)	C-CCSD	C-CCSD(T0)	C-CCSD(T1)		C-CCSD	C-CCSD(T0)	C-CCSD(T1)	C-CCSD	C-CCSD(T0)	C-CCSD(T1)		C-CCSD	C-CCSD(T0)	C-CCSD(T1)	C-CCSD	C-CCSD(T0)	C-CCSD(T1)		C-CCSD	C-CCSD(T0)	C-CCSD(T1)	C-CCSD	C-CCSD(T0)	C-CCSD(T1)		C-CCSD	C-CCSD(T0)	C-CCSD(T1)
A. MOBH31/II-III: TRADITIONAL SETTINGS WITHOUT AND WITH DCIOR CONTRIBUTION
Forward Barrier
10	-9.75582	4.47055	6.279		3.68428	4.77405	4.77142	3.92796	5.26141	5.25878		4.03036	5.40397	5.45284	4.243	5.82925	5.87812		4.18306	5.68152	5.75099	4.31706	5.94952	6.01899		4.31478	5.89408	5.97671	4.38974	6.04402	6.12665		4.2034	5.71893	5.79356	4.40051	6.11316	6.18779		4.25941	5.8203	5.90006	4.35409	6.00966	6.08943		4.38064	6.00036	6.08958
11	23.2276	6.20399	6.58558		5.83719	5.76398	5.60583	5.61907	5.32773	5.16958		5.99895	6.24621	6.14646	5.84469	5.93768	5.83793		5.96633	6.30383	6.2245	5.87466	6.12049	6.04117		6.25911	6.66718	6.6013	6.2097	6.56835	6.50247		6.07983	6.48732	6.41677	5.9575	6.24265	6.1721		5.95002	6.33264	6.26352	5.88965	6.2119	6.14278		6.40551	6.84885	6.7897
12	5.15289	0.450824	0.514835		0.48661	0.475393	0.490021	0.528661	0.559493	0.574121		0.338386	0.285189	0.297823	0.366357	0.341131	0.353764		0.343375	0.305739	0.321739	0.36151	0.34201	0.358009		0.387604	0.364176	0.389328	0.398775	0.386517	0.41167		0.264274	0.190088	0.201723	0.285205	0.23195	0.243586		0.345869	0.316014	0.333697	0.359087	0.342449	0.360131		0.409719	0.393394	0.423123
13	48.3117	-23.6175	-29.9429		-22.0612	-26.4852	-26.9029	-22.306	-26.9749	-27.3926		-22.5053	-27.5651	-28.1057	-22.7351	-28.0247	-28.5653		-23.0176	-28.3444	-28.9324	-23.1702	-28.6497	-29.2377		-23.2665	-28.7335	-29.3494	-23.3558	-28.9119	-29.5279		-22.7273	-28.1051	-28.7071	-22.9496	-28.5496	-29.1517		-23.2738	-28.7341	-29.3457	-23.3878	-28.9623	-29.5738		-23.391	-28.928	-29.558
14	16.6312	-5.38622	-6.46365		-5.08808	-5.85202	-6.01054	-5.06819	-5.81225	-5.97077		-5.32398	-6.17052	-6.34286	-5.3254	-6.17336	-6.3457		-5.28369	-6.15464	-6.33189	-5.28896	-6.16518	-6.34243		-5.41222	-6.31077	-6.4939	-5.41549	-6.31731	-6.50044		-5.44194	-6.32978	-6.50903	-5.45401	-6.35392	-6.53316		-5.26354	-6.14669	-6.3264	-5.27073	-6.16109	-6.34079		-5.47648	-6.38883	-6.57491
15	28.3754	-3.845	-4.48005		-3.80449	-4.01314	-4.29569	-3.30293	-3.01002	-3.29257		-3.80836	-4.04933	-4.37614	-3.51523	-3.46308	-3.78989		-3.79035	-4.04898	-4.3889	-3.65899	-3.78625	-4.12616		-3.82188	-4.09059	-4.43112	-3.7633	-3.97343	-4.31397		-3.81029	-4.06743	-4.41637	-3.62139	-3.68962	-4.03856		-3.78135	-4.04881	-4.39528	-3.73086	-3.94783	-4.2943		-3.83764	-4.11139	-4.45224
16	30.9808	3.20878	6.46947		2.18168	3.6976	4.55823	3.54772	6.42967	7.2903		2.84768	4.73038	5.68188	3.88356	6.80217	7.75367		3.32927	5.42614	6.41661	3.91534	6.59829	7.58876		3.11713	5.26797	6.28106	3.4237	5.88114	6.89423		3.18067	5.24678	6.24371	4.05148	6.98842	7.98535		3.57006	5.77402	6.78397	3.93122	6.49636	7.5063		3.01105	5.18889	6.21329
21	18.6353	-5.46433	-7.53327		-5.02115	-6.67515	-6.85155	-5.21944	-7.07175	-7.24815		-5.12793	-6.89395	-7.08367	-5.27556	-7.1892	-7.37892		-5.16268	-6.97003	-7.161	-5.25077	-7.14622	-7.33719		-5.25242	-7.09515	-7.28721	-5.2997	-7.18972	-7.38179		-5.18133	-7.00336	-7.19973	-5.30361	-7.24793	-7.4443		-5.18005	-7.00807	-7.19966	-5.23838	-7.12472	-7.31632		-5.29728	-7.15771	-7.35032
22	27.6428	-9.49358	-12.7795		-9.41569	-12.2653	-12.3492	-9.49164	-12.4172	-12.5011		-9.50366	-12.5532	-12.6552	-9.56258	-12.6711	-12.7731		-9.54081	-12.6387	-12.7448	-9.56866	-12.6944	-12.8005		-9.64059	-12.7785	-12.8876	-9.65535	-12.808	-12.9171		-9.54764	-12.6972	-12.8082	-9.59804	-12.798	-12.909		-9.55939	-12.6814	-12.7896	-9.5717	-12.706	-12.8143		-9.69049	-12.8484	-12.959
23	41.5536	-9.85189	-12.0774		-9.00803	-10.1351	-10.4809	-9.04095	-10.2009	-10.5467		-9.42731	-10.8578	-11.3029	-9.47771	-10.9586	-11.4037		-9.72456	-11.2868	-11.7699	-9.7663	-11.3703	-11.8534		-9.71573	-11.3094	-11.8032	-9.74033	-11.3586	-11.8525		-9.63695	-11.2192	-11.714	-9.69609	-11.3375	-11.8323		-9.87318	-11.5013	-12.0034	-9.91059	-11.5762	-12.0783		-9.71131	-11.3206	-11.8199
26	11.547	9.57763	10.3731		9.78726	10.6905	10.596	9.62099	10.358	10.2634		9.77574	10.741	10.6477	9.65589	10.5013	10.408		9.62971	10.5831	10.478	9.56216	10.448	10.3429		9.59525	10.5432	10.4312	9.56003	10.4728	10.3607		9.76998	10.7663	10.6736	9.67334	10.573	10.4803		9.55669	10.5041	10.3931	9.5153	10.4213	10.3103		9.57801	10.5232	10.4078
27	13.1271	2.55641	2.96922		2.63055	2.81735	3.05179	2.63221	2.82068	3.05512		2.58589	2.7564	2.99022	2.58058	2.74578	2.9796		2.54719	2.709	2.94264	2.5452	2.70502	2.93866		2.57074	2.7332	2.96562	2.56963	2.73098	2.96341		2.56356	2.72592	2.95943	2.55477	2.70834	2.94184		2.52785	2.6853	2.91886	2.52751	2.68463	2.91819		2.58251	2.7453	2.97711
28	44.0593	-10.1503	-12.0942		-10.3781	-13.0422	-12.4289	-10.4457	-13.1774	-12.5642		-10.3866	-13.0881	-12.4334	-10.4071	-13.1291	-12.4743		-10.2639	-12.9543	-12.2828	-10.2665	-12.9596	-12.288		-10.2101	-12.8893	-12.2136	-10.2054	-12.8798	-12.2041		-10.3909	-13.1111	-12.4356	-10.3878	-13.1049	-12.4294		-10.2025	-12.8874	-12.2075	-10.1962	-12.8748	-12.1949		-10.1833	-12.8568	-12.1791
29	22.6398	-6.05456	-6.89733		-5.75853	-6.29787	-6.46219	-5.74134	-6.26349	-6.42781		-5.92235	-6.52581	-6.69863	-5.92476	-6.53063	-6.70346		-5.92126	-6.54887	-6.72561	-5.92248	-6.55133	-6.72807		-5.97007	-6.61132	-6.79163	-5.97156	-6.61432	-6.79462		-6.00426	-6.63977	-6.81686	-6.01648	-6.6642	-6.84129		-5.92071	-6.5604	-6.7391	-5.92134	-6.56168	-6.74037		-5.99447	-6.64255	-6.82463
30	14.3773	-2.88032	-3.50411		-2.93904	-3.58861	-3.61277	-2.87674	-3.464	-3.48816		-2.9278	-3.56819	-3.58357	-2.8892	-3.49099	-3.50637		-2.93738	-3.57317	-3.5692	-2.91735	-3.53311	-3.52913		-2.94342	-3.58024	-3.59783	-2.93293	-3.55925	-3.57685		-2.92218	-3.55798	-3.56898	-2.89544	-3.50449	-3.51548		-2.94217	-3.57567	-3.56201	-2.93142	-3.55416	-3.54051		-2.94644	-3.58377	-3.61215
31	20.2155	-15.6828	-18.0716		-15.4314	-17.5923	-17.637	-15.3429	-17.4154	-17.46		-15.4592	-17.7434	-17.7672	-15.3975	-17.6198	-17.6436		-15.5439	-17.8889	-17.9152	-15.5161	-17.8332	-17.8595		-15.6191	-17.9861	-18.0339	-15.606	-17.9599	-18.0076		-15.4732	-17.8189	-17.8323	-15.4247	-17.722	-17.7354		-15.5863	-17.9616	-17.9892	-15.5754	-17.9398	-17.9675		-15.6567	-18.0348	-18.0932
32	29.6732	-6.54509	-6.01552		-7.14805	-7.166	-6.96326	-6.97447	-6.81885	-6.61611		-6.85553	-6.79918	-6.52454	-6.72387	-6.53586	-6.26122		-6.6978	-6.58342	-6.27449	-6.60809	-6.40401	-6.09508		-6.61439	-6.46609	-6.1354	-6.56517	-6.36764	-6.03695		-6.70928	-6.61578	-6.30518	-6.59857	-6.39437	-6.08377		-6.61893	-6.47554	-6.14946	-6.5502	-6.33809	-6.01201		-6.57269	-6.40743	-6.06586
33	3.0679	-0.00273637	-0.303247		0.0982385	0.00113601	-0.157637	0.0098718	-0.175597	-0.334371		0.031036	-0.0855634	-0.250313	-0.0238778	-0.195392	-0.360141		-0.0326845	-0.156936	-0.324121	-0.0614223	-0.214413	-0.381598		-0.0187004	-0.144047	-0.310226	-0.0329198	-0.172486	-0.338665		-0.00256526	-0.128913	-0.296651	-0.0407525	-0.205289	-0.373027		-0.0645447	-0.192623	-0.361025	-0.0801946	-0.223923	-0.392326		-0.0117084	-0.137602	-0.303279
34	21.2239	6.7733	7.61969		6.82797	7.9007	7.6181	6.68768	7.62012	7.33751		6.60169	7.71001	7.42593	6.50315	7.51292	7.22884		6.64095	7.76524	7.48815	6.58745	7.65823	7.38113		6.5947	7.71383	7.44054	6.56763	7.65969	7.3864		6.48855	7.61466	7.32984	6.41089	7.45933	7.17451		6.66058	7.79286	7.51926	6.62959	7.73088	7.45728		6.57158	7.68812	7.41674
35	14.5516	1.6367	0.41706		2.12591	1.75951	1.44534	2.02729	1.56227	1.24809		1.97439	1.43494	1.036	1.91087	1.30789	0.908959		1.87122	1.25	0.809725	1.83086	1.16929	0.729016		1.79292	1.13095	0.679161	1.7706	1.0863	0.634513		1.89863	1.27265	0.831335	1.85266	1.18071	0.739392		1.81963	1.15753	0.696585	1.79086	1.09999	0.639044		1.75378	1.07143	0.613879
Backward Barrier
10	17.7042	-5.05295	-8.11981		-5.03101	-7.37561	-7.52818	-5.19743	-7.70846	-7.86103		-5.13616	-7.72938	-7.91046	-5.25862	-7.97431	-8.15539		-5.28014	-7.94984	-8.13436	-5.34795	-8.08548	-8.26999		-5.24469	-7.93155	-8.11918	-5.27939	-8.00094	-8.18858		-5.18874	-7.90627	-8.1016	-5.28922	-8.10724	-8.30257		-5.35213	-8.06007	-8.24631	-5.39262	-8.14106	-8.32729		-5.22697	-7.9224	-8.1116
11	96.4731	-9.2183	-12.3857		-8.46164	-10.4442	-10.8953	-8.76034	-11.0416	-11.4927		-8.95936	-11.2045	-11.7374	-9.20445	-11.6947	-12.2276		-9.28592	-11.6686	-12.2287	-9.43779	-11.9723	-12.5324		-9.12935	-11.5431	-12.1114	-9.21596	-11.7164	-12.2846		-9.20823	-11.5846	-12.1585	-9.4265	-12.0212	-12.595		-9.4492	-11.9006	-12.4743	-9.55446	-12.1112	-12.6848		-9.05107	-11.4804	-12.0527
12	43.5869	-5.9113	-6.75549		-6.16781	-7.20591	-7.18825	-6.17848	-7.22723	-7.20957		-5.9278	-6.91955	-6.86364	-5.91279	-6.88953	-6.83363		-5.95098	-6.92963	-6.84418	-5.93848	-6.90464	-6.81919		-6.00954	-6.98548	-6.90609	-6.00102	-6.96843	-6.88904		-5.80779	-6.77637	-6.70134	-5.77995	-6.72068	-6.64565		-5.96257	-6.93467	-6.83445	-5.95133	-6.9122	-6.81197		-6.03882	-7.0134	-6.93704
13	73.2158	-18.5108	-25.0323		-18.019	-22.7471	-23.4409	-18.1398	-22.9886	-23.6824		-17.7961	-22.9288	-23.7263	-17.8909	-23.1185	-23.9159		-18.1854	-23.5226	-24.3623	-18.2491	-23.65	-24.4897		-18.4432	-23.8756	-24.7391	-18.4797	-23.9487	-24.8123		-17.6846	-23.0197	-23.8689	-17.7665	-23.1834	-24.0327		-18.3801	-23.8195	-24.6803	-18.4282	-23.9158	-24.7766		-18.5721	-24.0521	-24.9276
14	19.4157	-4.84056	-6.0387		-5.00663	-6.23752	-6.17333	-5.02875	-6.28177	-6.21758		-4.99869	-6.26388	-6.20972	-5.00143	-6.26936	-6.2152		-4.95273	-6.23192	-6.1788	-4.9504	-6.22727	-6.17415		-4.88814	-6.16062	-6.103	-4.88481	-6.15397	-6.09636		-4.99473	-6.27706	-6.22791	-4.98778	-6.26316	-6.21401		-4.92975	-6.21593	-6.16335	-4.92489	-6.20622	-6.15363		-4.85584	-6.12497	-6.0651
15	90.9704	-10.735	-16.1353		-9.9472	-13.586	-14.9212	-10.3665	-14.4247	-15.7598		-10.5818	-14.3558	-15.7657	-10.9551	-15.1023	-16.5122		-10.4686	-14.2862	-15.7167	-10.7003	-14.7496	-16.1801		-10.5365	-14.3954	-15.8346	-10.6664	-14.6551	-16.0942		-10.8991	-14.7407	-16.1879	-11.2494	-15.4412	-16.8884		-10.412	-14.2514	-15.6923	-10.5729	-14.5732	-16.0141		-10.5705	-14.45	-15.8935
16	63.1287	-5.27461	-7.56552		-4.239	-5.62745	-6.115	-4.67466	-6.49878	-6.98632		-4.63408	-6.09941	-6.61048	-5.05053	-6.93232	-7.44339		-4.76846	-6.29442	-6.82353	-5.04991	-6.85733	-7.38643		-5.12477	-6.74635	-7.29007	-5.29381	-7.08443	-7.62815		-4.83162	-6.3354	-6.85823	-5.23846	-7.14909	-7.67192		-4.83565	-6.39193	-6.93005	-5.0496	-6.81983	-7.35796		-5.30293	-6.97231	-7.52333
21	18.6332	-5.46273	-7.53092		-5.05805	-6.7149	-6.89091	-5.25751	-7.11381	-7.28982		-5.16378	-6.9319	-7.12158	-5.31141	-7.22718	-7.41686		-5.19849	-7.00778	-7.199	-5.28665	-7.18408	-7.3753		-5.29005	-7.13499	-7.32754	-5.33736	-7.22961	-7.42216		-5.21664	-7.0404	-7.23692	-5.33837	-7.28386	-7.48038		-5.21585	-7.04572	-7.2377	-5.27426	-7.16254	-7.35452		-5.33583	-7.1986	-7.39182
22	48.4157	-11.9753	-17.5526		-11.1461	-15.605	-16.0171	-11.4201	-16.1531	-16.5651		-11.6341	-16.4407	-16.8931	-11.8346	-16.8419	-17.2942		-11.8839	-16.816	-17.2803	-11.999	-17.0462	-17.5104		-11.8996	-16.8842	-17.3526	-11.9608	-17.0067	-17.4751		-11.878	-16.8586	-17.3311	-12.0419	-17.1863	-17.6588		-12.0088	-17.0037	-17.4738	-12.0811	-17.1484	-17.6185		-11.9074	-16.9183	-17.3888
23	33.1911	-8.89334	-12.39		-8.45172	-10.7533	-11.4748	-8.55132	-10.9525	-11.674		-8.53816	-11.0465	-11.8506	-8.62431	-11.2188	-12.0229		-8.75777	-11.3542	-12.1877	-8.80853	-11.4558	-12.2892		-8.86924	-11.5004	-12.3441	-8.89511	-11.5522	-12.3959		-8.58138	-11.1931	-12.0385	-8.6608	-11.3519	-12.1973		-8.86758	-11.5081	-12.3562	-8.90064	-11.5742	-12.4223		-8.92497	-11.5735	-12.4224
26	-0.472182	0.344099	0.40068		0.355083	0.40125	0.39638	0.355696	0.402476	0.397606		0.374064	0.431418	0.440968	0.375432	0.434155	0.443705		0.357263	0.414409	0.422071	0.357312	0.414507	0.42217		0.362038	0.420215	0.432367	0.362383	0.420905	0.433057		0.383555	0.446502	0.463263	0.385301	0.449994	0.466755		0.348863	0.405904	0.412623	0.348252	0.404683	0.411402		0.364425	0.423118	0.437515
27	1.89482	-0.728341	-0.60587		-0.742148	-0.670973	-0.629824	-0.733529	-0.653735	-0.612586		-0.652123	-0.573202	-0.531386	-0.64427	-0.557495	-0.515679		-0.653425	-0.578719	-0.537333	-0.649136	-0.570141	-0.528755		-0.654059	-0.583012	-0.543623	-0.651931	-0.578755	-0.539366		-0.60711	-0.524316	-0.482166	-0.59964	-0.509375	-0.467226		-0.654076	-0.581478	-0.540307	-0.651569	-0.576463	-0.535293		-0.654376	-0.585158	-0.546767
28	31.5176	-12.3323	-14.6658		-11.8628	-13.3928	-13.9279	-11.8674	-13.402	-13.9371		-11.9779	-13.6168	-14.1838	-11.9934	-13.6478	-14.2148		-12.1034	-13.7859	-14.3644	-12.1152	-13.8095	-14.388		-12.2028	-13.91	-14.4955	-12.2104	-13.9252	-14.5106		-12.0355	-13.7289	-14.3118	-12.0564	-13.7707	-14.3536		-12.1662	-13.8705	-14.4548	-12.1761	-13.8903	-14.4746		-12.2525	-13.9721	-14.561
29	43.2884	-8.04686	-9.4242		-7.93437	-9.21337	-9.19285	-8.00362	-9.35188	-9.33137		-8.14298	-9.5142	-9.49118	-8.18566	-9.59956	-9.57655		-8.01643	-9.40143	-9.37959	-8.03118	-9.43094	-9.4091		-8.06475	-9.46564	-9.44325	-8.07064	-9.47742	-9.45503		-8.24729	-9.66461	-9.64035	-8.27668	-9.7234	-9.69914		-7.95315	-9.34505	-9.32379	-7.95394	-9.34662	-9.32537		-8.08891	-9.49775	-9.47509
30	31.1737	-9.47889	-11.2949		-9.5298	-11.1014	-11.3109	-9.49294	-11.0277	-11.2371		-9.56354	-11.1751	-11.4136	-9.52982	-11.1076	-11.3462		-9.56117	-11.1686	-11.383	-9.54365	-11.1336	-11.3479		-9.52028	-11.1241	-11.3374	-9.50998	-11.1035	-11.3168		-9.58041	-11.2119	-11.465	-9.54826	-11.1476	-11.4007		-9.55998	-11.1654	-11.3677	-9.55057	-11.1466	-11.3488		-9.49983	-11.1018	-11.3146
31	9.37162	2.49167	2.99875		2.72801	3.51375	3.23581	2.68005	3.41782	3.13987		2.47679	3.26904	2.98068	2.43915	3.19376	2.9054		2.47231	3.26939	2.98266	2.44873	3.22224	2.93551		2.5007	3.30159	3.01743	2.48833	3.27685	2.99269		2.35118	3.14669	2.85312	2.31871	3.08174	2.78817		2.47006	3.26956	2.98364	2.45352	3.23647	2.95056		2.51489	3.31769	3.03482
32	55.9232	2.44351	2.51947		2.97046	3.14409	3.16007	2.63664	2.47644	2.49241		2.60772	2.76658	2.77309	2.33219	2.21553	2.22203		2.60331	2.74553	2.74566	2.44986	2.43861	2.43875		2.55368	2.67204	2.6664	2.47236	2.5094	2.50376		2.42634	2.57783	2.57959	2.17997	2.08508	2.08684		2.60111	2.735	2.73195	2.50869	2.55016	2.5471		2.52886	2.6353	2.62678
33	25.9037	-13.9209	-15.9407		-14.0948	-15.8833	-16.1557	-14.0462	-15.7862	-16.0585		-13.9419	-15.7151	-15.9796	-13.8956	-15.6226	-15.8872		-13.9528	-15.7162	-15.9803	-13.9275	-15.6657	-15.9299		-13.9299	-15.6888	-15.9494	-13.9169	-15.6628	-15.9234		-13.8654	-15.6309	-15.8916	-13.8203	-15.5408	-15.8015		-13.9582	-15.7167	-15.9807	-13.9435	-15.6873	-15.9512		-13.9185	-15.6751	-15.934
34	15.1669	-9.33591	-10.8504		-9.41388	-10.6076	-10.8919	-9.43286	-10.6456	-10.9298		-9.3833	-10.6096	-10.8914	-9.38465	-10.6123	-10.8941		-9.43006	-10.6603	-10.9365	-9.43193	-10.664	-10.9402		-9.42426	-10.6584	-10.9321	-9.42519	-10.6602	-10.934		-9.368	-10.6105	-10.8912	-9.36054	-10.5956	-10.8763		-9.45345	-10.6856	-10.959	-9.45557	-10.6899	-10.9633		-9.42135	-10.6574	-10.9299
35	1.90672	-5.03284	-5.75525		-4.94533	-5.3956	-5.44485	-4.93512	-5.37519	-5.42444		-4.92761	-5.4359	-5.50379	-4.91505	-5.41077	-5.47866		-4.97879	-5.52032	-5.59509	-4.97244	-5.50761	-5.58238		-5.00356	-5.55549	-5.6319	-4.9998	-5.54797	-5.62438		-4.91875	-5.45604	-5.53325	-4.90501	-5.42856	-5.50578		-5.00439	-5.56253	-5.64075	-5.00113	-5.55602	-5.63424		-5.01595	-5.57308	-5.65031
Reaction Energy
10	-27.46	9.5235	14.3988		8.71529	12.1497	12.2996	9.12539	12.9699	13.1198		9.16652	13.1334	13.3633	9.50162	13.8036	14.0335		9.46319	13.6314	13.8853	9.66501	14.035	14.289		9.55947	13.8256	14.0959	9.66913	14.045	14.3152		9.39213	13.6252	13.8952	9.68973	14.2204	14.4904		9.61153	13.8804	14.1464	9.7467	14.1507	14.4167		9.60761	13.9228	14.2012
11	-73.2455	15.4223	18.9713		14.2988	16.2082	16.5012	14.3794	16.3693	16.6623		14.9583	17.4507	17.8839	15.0491	17.6323	18.0655		15.2523	17.9724	18.4532	15.3124	18.0928	18.5736		15.3885	18.2103	18.7127	15.4257	18.2847	18.7871		15.2881	18.072	18.5753	15.384	18.2639	18.7671		15.3992	18.2333	18.7378	15.4441	18.323	18.8276		15.4566	18.3293	18.8424
12	-38.4341	6.36212	7.27032		6.65443	7.6813	7.67827	6.70714	7.78672	7.78369		6.26619	7.20474	7.16146	6.27915	7.23066	7.18739		6.29435	7.23537	7.16592	6.29999	7.24665	7.1772		6.39714	7.34966	7.29541	6.39979	7.35495	7.30071		6.07207	6.96646	6.90306	6.06516	6.95263	6.88924		6.30843	7.25069	7.16815	6.31041	7.25465	7.1721		6.44854	7.4068	7.36016
13	-24.9041	-5.10668	-4.91064		-4.04215	-3.73811	-3.46198	-4.16625	-3.98632	-3.71018		-4.70915	-4.63632	-4.37944	-4.84411	-4.90626	-4.64938		-4.83217	-4.82185	-4.5701	-4.92111	-4.99973	-4.74798		-4.82336	-4.85785	-4.6103	-4.87602	-4.96317	-4.71561		-5.04265	-5.08542	-4.83818	-5.18305	-5.36623	-5.11898		-4.89368	-4.91462	-4.66543	-4.9596	-5.04647	-4.79728		-4.81896	-4.87586	-4.63039
14	-2.78445	-0.545658	-0.424949		-0.0814507	0.385507	0.162797	-0.0394462	0.469516	0.246806		-0.325291	0.0933561	-0.133145	-0.323967	0.0960034	-0.130498		-0.330957	0.077279	-0.153083	-0.338552	0.0620893	-0.168272		-0.524082	-0.15015	-0.3909	-0.530676	-0.163339	-0.404088		-0.447211	-0.0527194	-0.281116	-0.466228	-0.0907529	-0.31915		-0.333791	0.0692405	-0.163051	-0.345845	0.0451322	-0.18716		-0.620645	-0.263865	-0.509808
15	-62.595	6.88998	11.6553		6.14272	9.57291	10.6255	7.06359	11.4146	12.4672		6.77348	10.3065	11.3895	7.43986	11.6392	12.7223		6.67828	10.2372	11.3278	7.04133	10.9634	12.0539		6.71465	10.3048	11.4034	6.90305	10.6816	11.7803		7.08886	10.6732	11.7716	7.628	11.7515	12.8499		6.63068	10.2026	11.297	6.84207	10.6254	11.7198		6.73284	10.3386	11.4413
16	-32.148	8.48339	14.035		6.42068	9.32504	10.6732	8.22238	12.9284	14.2766		7.48176	10.8298	12.2924	8.93409	13.7345	15.1971		8.09773	11.7206	13.2401	8.96525	13.4556	14.9752		8.2419	12.0143	13.5711	8.71752	12.9656	14.5224		8.0123	11.5822	13.1019	9.28995	14.1375	15.6573		8.40572	12.1659	13.714	8.98083	13.3162	14.8643		8.31398	12.1612	13.7366
21	0.00210216	-0.00160225	-0.00234217		0.0369051	0.0397479	0.0393526	0.0380631	0.0420639	0.0416687		0.0358421	0.0379467	0.0379089	0.035857	0.0379765	0.0379388		0.0358151	0.0377483	0.0379956	0.0358754	0.0378688	0.0381162		0.0376336	0.0398413	0.0403317	0.0376553	0.0398846	0.0403751		0.0353106	0.0370461	0.0371871	0.0347539	0.0359328	0.0360738		0.0358016	0.0376491	0.0380389	0.0358846	0.037815	0.0382049		0.0385429	0.0408878	0.0414997
22	-20.7729	2.48167	4.77306		1.73042	3.33968	3.66787	1.92849	3.73582	4.06401		2.13041	3.88751	4.23786	2.27205	4.1708	4.52115		2.34308	4.17737	4.53541	2.43032	4.35184	4.70988		2.259	4.10572	4.46502	2.30546	4.19865	4.55795		2.3304	4.16143	4.52286	2.44383	4.38829	4.74972		2.44942	4.3223	4.68419	2.50945	4.44236	4.80425		2.21696	4.06989	4.42982
23	8.36248	-0.958557	0.312535		-0.556304	0.618273	0.993901	-0.489621	0.751638	1.12727		-0.889146	0.188699	0.547632	-0.853399	0.260192	0.619125		-0.966782	0.0674159	0.417736	-0.957767	0.0854455	0.435766		-0.846488	0.191055	0.540901	-0.845223	0.193587	0.543432		-1.05557	-0.0260873	0.324497	-1.03529	0.0144695	0.365054		-1.0056	0.00677419	0.352788	-1.00995	-0.00192793	0.344086		-0.786342	0.252875	0.602483
26	12.0192	9.23353	9.97245		9.43217	10.2893	10.1996	9.26529	9.95551	9.86581		9.40168	10.3096	10.2068	9.28045	10.0672	9.96431		9.27244	10.1687	10.0559	9.20485	10.0335	9.9207		9.23321	10.123	9.99879	9.19764	10.0518	9.92766		9.38643	10.3198	10.2103	9.28803	10.123	10.0136		9.20783	10.0982	9.98045	9.16705	10.0167	9.89889		9.21359	10.1001	9.97024
27	11.2323	3.28475	3.57509		3.3727	3.48832	3.68162	3.36574	3.47441	3.66771		3.23802	3.3296	3.5216	3.22485	3.30328	3.49528		3.20062	3.28772	3.47998	3.19434	3.27516	3.46742		3.2248	3.31621	3.50925	3.22156	3.30974	3.50278		3.17067	3.25024	3.4416	3.15441	3.21771	3.40907		3.18192	3.26677	3.45916	3.17908	3.2611	3.45349		3.23689	3.33046	3.52388
28	12.5417	2.18207	2.57158		1.48471	0.350639	1.49904	1.42168	0.224587	1.37299		1.59128	0.52875	1.75049	1.58625	0.518704	1.74044		1.83957	0.831609	2.08166	1.84871	0.849889	2.09994		1.99266	1.02074	2.28184	2.00499	1.0454	2.30649		1.64456	0.617806	1.87621	1.66854	0.665763	1.92416		1.96372	0.983039	2.24725	1.97994	1.01548	2.27969		2.06921	1.11531	2.38192
29	-20.6486	1.9923	2.52687		2.17584	2.91549	2.73066	2.26229	3.08839	2.90356		2.22063	2.98839	2.79255	2.2609	3.06893	2.87309		2.09517	2.85256	2.65398	2.1087	2.87961	2.68103		2.09468	2.85432	2.65163	2.09908	2.8631	2.66041		2.24302	3.02484	2.82349	2.2602	3.0592	2.85785		2.03244	2.78464	2.58469	2.0326	2.78495	2.585		2.09444	2.8552	2.65045
30	-16.7964	6.59857	7.79077		6.59076	7.51279	7.6981	6.6162	7.56368	7.74899		6.63574	7.60687	7.83008	6.64061	7.61662	7.83982		6.62379	7.59545	7.81379	6.62631	7.60048	7.81882		6.57685	7.54385	7.73954	6.57705	7.54425	7.73994		6.65823	7.65391	7.89606	6.65282	7.64308	7.88524		6.61782	7.58974	7.80564	6.61915	7.59241	7.80831		6.55339	7.51805	7.70242
31	10.8439	-18.1744	-21.0704		-18.1594	-21.1061	-20.8728	-18.0229	-20.8332	-20.5999		-17.936	-21.0124	-20.7479	-17.8366	-20.8136	-20.549		-18.0162	-21.1582	-20.8979	-17.9648	-21.0554	-20.795		-18.1198	-21.2877	-21.0513	-18.0943	-21.2367	-21.0003		-17.8244	-20.9656	-20.6855	-17.7434	-20.8038	-20.5236		-18.0563	-21.2311	-20.9729	-18.0289	-21.1763	-20.918		-18.1716	-21.3525	-21.128
32	-26.2499	-8.9886	-8.53499		-10.1185	-10.3101	-10.1233	-9.61111	-9.29529	-9.10853		-9.46325	-9.56577	-9.29763	-9.05607	-8.75139	-8.48326		-9.30111	-9.32895	-9.02015	-9.05795	-8.84263	-8.53382		-9.16807	-9.13814	-8.8018	-9.03752	-8.87704	-8.5407		-9.13562	-9.1936	-8.88478	-8.77855	-8.47945	-8.17062		-9.22004	-9.21054	-8.8814	-9.0589	-8.88825	-8.55911		-9.10155	-9.04273	-8.69263
33	-22.8358	13.9182	15.6375		14.1931	15.8844	15.998	14.0561	15.6106	15.7242		13.9729	15.6295	15.7293	13.8718	15.4272	15.527		13.9201	15.5592	15.6562	13.8661	15.4513	15.5483		13.9112	15.5447	15.6392	13.884	15.4903	15.5848		13.8628	15.502	15.5949	13.7796	15.3356	15.4285		13.8936	15.5241	15.6196	13.8633	15.4633	15.5589		13.9067	15.5375	15.6307
34	6.05692	16.1092	18.47		16.2419	18.5083	18.51	16.1205	18.2657	18.2673		15.985	18.3196	18.3173	15.8878	18.1252	18.123		16.071	18.4255	18.4246	16.0194	18.3222	18.3214		16.019	18.3722	18.3727	15.9928	18.3199	18.3204		15.8566	18.2252	18.221	15.7714	18.0549	18.0508		16.114	18.4785	18.4783	16.0852	18.4208	18.4206		15.9929	18.3455	18.3467
35	12.6449	6.66953	6.17231		7.07124	7.15512	6.89019	6.9624	6.93745	6.67253		6.902	6.87083	6.53979	6.82591	6.71867	6.38762		6.85001	6.77032	6.40482	6.8033	6.6769	6.3114		6.79649	6.68645	6.31106	6.7704	6.63428	6.2589		6.81738	6.72869	6.36459	6.75767	6.60927	6.24517		6.82402	6.72006	6.33733	6.792	6.65601	6.27328		6.76973	6.64451	6.26419
B. MOBH31/I: TRADITIONAL SETTINGS WITHOUT AND WITH DCIOR CONTRIBUTION
Forward Barrier
1	40.9876	-11.3939	-13.9252		-11.2521	-13.3649	-13.6123	-11.2853	-13.4314	-13.6789		-11.3243	-13.5528	-13.8174	-11.3495	-13.6032	-13.8678		-11.2668	-13.5123	-13.7773	-11.2809	-13.5404	-13.8055		-11.3025	-13.5621	-13.8281	-11.3101	-13.5773	-13.8434		-11.3604	-13.6467	-13.9199	-11.3816	-13.6892	-13.9623		-11.2381	-13.492	-13.7573	-11.2466	-13.509	-13.7743		-11.3203	-13.587	-13.8535
2	10.4032	-4.04332	-4.77789		-4.03621	-4.78395	-4.72891	-4.03508	-4.78169	-4.72666		-4.06981	-4.86178	-4.81227	-4.06693	-4.85603	-4.80652		-4.07805	-4.86197	-4.81162	-4.07529	-4.85645	-4.8061		-4.12168	-4.90965	-4.8595	-4.12005	-4.9064	-4.85626		-4.08661	-4.9007	-4.85395	-4.08286	-4.8932	-4.84645		-4.08217	-4.86206	-4.81129	-4.07947	-4.85665	-4.80588		-4.14349	-4.93349	-4.88345
3	3.00228	-1.52067	-2.04809		-1.54551	-1.97324	-2.03707	-1.55057	-1.98336	-2.04719		-1.52548	-1.97209	-2.04001	-1.53427	-1.98968	-2.0576		-1.47467	-1.91544	-1.98384	-1.47931	-1.92472	-1.99311		-1.52019	-1.97257	-2.04243	-1.52273	-1.97764	-2.04751		-1.51546	-1.97151	-2.04147	-1.52613	-1.99284	-2.0628		-1.44926	-1.88712	-1.95575	-1.45182	-1.89224	-1.96087		-1.54296	-2.00113	-2.07172
4	1.79099	0.220845	0.569292		0.367015	0.655806	0.808782	0.364309	0.650393	0.803369		0.196217	0.416469	0.556578	0.178224	0.380482	0.520591		0.202151	0.419925	0.559037	0.190698	0.397019	0.536131		0.210861	0.429852	0.568541	0.205121	0.418371	0.557061		0.110818	0.2968	0.430476	0.0851815	0.245527	0.379202		0.205118	0.421653	0.560266	0.196935	0.405288	0.5439		0.215216	0.434815	0.573293
5	7.81206	-2.94409	-3.13689		-3.3545	-3.80864	-3.81593	-3.27194	-3.64352	-3.65082		-3.43892	-3.85928	-3.87346	-3.36734	-3.71612	-3.7303		-3.05231	-3.40806	-3.43458	-2.99718	-3.2978	-3.32432		-2.94822	-3.24595	-3.23316	-2.9132	-3.17591	-3.16312		-3.48114	-3.88461	-3.90222	-3.41505	-3.75242	-3.77004		-2.859	-3.18244	-3.21515	-2.8121	-3.08863	-3.12134		-2.89618	-3.16489	-3.13244
6	21.1687	-6.31363	-7.72651		-6.19718	-7.24107	-7.35633	-6.19581	-7.23832	-7.35358		-6.41685	-7.53725	-7.65	-6.36872	-7.44099	-7.55374		-6.04856	-7.18586	-7.32808	-6.0176	-7.12393	-7.26615		-5.97016	-7.08623	-7.20829	-5.95087	-7.04766	-7.16972		-6.52668	-7.68534	-7.79683	-6.45517	-7.54233	-7.65382		-5.86442	-7.01017	-7.16713	-5.84203	-6.9654	-7.12235		-5.93095	-7.03641	-7.14839
7	43.4849	-13.1114	-16.8291		-12.7562	-15.9622	-16.2119	-12.996	-16.4416	-16.6914		-13.1187	-16.5	-16.71	-13.3682	-16.999	-17.209		-13.719	-17.1469	-17.3074	-13.8458	-17.4006	-17.5611		-13.2567	-16.6827	-16.8583	-13.3221	-16.8135	-16.989		-13.2999	-16.7689	-16.9591	-13.5543	-17.2777	-17.4679		-14.0191	-17.4704	-17.6061	-14.0846	-17.6014	-17.7371		-13.0256	-16.4506	-16.6337
8	20.5224	15.4645	16.3983		17.6084	19.3353	19.983	17.7054	19.5293	20.1769		17.8288	19.7304	20.3794	17.8081	19.689	20.338		17.2431	18.96	19.55	17.1059	18.6854	19.2755		16.7988	18.3232	18.8524	16.6699	18.0655	18.5947		17.939	19.9279	20.5776	17.8594	19.7689	20.4186		16.9503	18.5748	19.1353	16.7548	18.1837	18.7442		16.5766	18.0047	18.5036
9	48.3654	-15.2073	-19.7747		-11.7509	-14.2201	-14.6898	-12.1316	-14.9815	-15.4513		-12.934	-15.7207	-16.2197	-13.402	-16.6567	-17.1557		-14.2853	-17.3909	-17.9269	-14.6401	-18.1005	-18.6365		-14.7794	-18.1167	-18.6901	-14.9966	-18.551	-19.1245		-13.5256	-16.471	-16.9847	-14.0373	-17.4943	-18.008		-14.961	-18.226	-18.7804	-15.2592	-18.8224	-19.3768		-15.0265	-18.4796	-19.0718
Backward Barrier
1	34.2935	-16.5948	-20.2729		-16.3244	-19.1404	-19.4731	-16.3703	-19.2323	-19.5651		-16.555	-19.6467	-20.0181	-16.5967	-19.73	-20.1014		-16.472	-19.6251	-20.004	-16.4959	-19.6728	-20.0518		-16.5594	-19.7523	-20.1347	-16.5722	-19.778	-20.1604		-16.6703	-19.8998	-20.2905	-16.7099	-19.9789	-20.3696		-16.4305	-19.6142	-19.997	-16.4455	-19.6442	-20.027		-16.603	-19.816	-20.2
2	32.5169	-5.01015	-7.4201		-4.93546	-7.03926	-7.23259	-5.03617	-7.24068	-7.43401		-4.98676	-7.14188	-7.34646	-5.05376	-7.27588	-7.48045		-5.01616	-7.18839	-7.39523	-5.05174	-7.25955	-7.46639		-5.09353	-7.27553	-7.48372	-5.11147	-7.3114	-7.51959		-5.01241	-7.19319	-7.40339	-5.06255	-7.29348	-7.50368		-5.03086	-7.21165	-7.41962	-5.05073	-7.25139	-7.45936		-5.13222	-7.3191	-7.52797
3	45.9425	-13.3572	-18.8699		-13.8523	-18.8091	-19.767	-13.9874	-19.0793	-20.0372		-13.7331	-18.5526	-19.4794	-13.7521	-18.5905	-19.5174		-13.5367	-18.2623	-19.1728	-13.5226	-18.2341	-19.1446		-13.2817	-17.9366	-18.8377	-13.2694	-17.912	-18.813		-13.6735	-18.4243	-19.3356	-13.6344	-18.3461	-19.2575		-13.4385	-18.1171	-19.0195	-13.4079	-18.0559	-18.9582		-13.1542	-17.7737	-18.6701
4	25.0827	-10.7798	-16.4867		-10.9278	-15.7805	-16.7155	-11.1224	-16.1698	-17.1048		-10.9881	-15.8165	-16.7472	-11.0788	-15.9977	-16.9284		-10.8459	-15.6472	-16.5754	-10.8843	-15.724	-16.6521		-10.782	-15.5626	-16.4881	-10.7995	-15.5976	-16.5231		-11.0183	-15.8345	-16.763	-11.0569	-15.9117	-16.8402		-10.7748	-15.5626	-16.4895	-10.7871	-15.5871	-16.514		-10.7501	-15.5203	-16.4445
5	20.9486	0.832231	1.0722		1.02786	1.09968	1.51038	1.43437	1.9127	2.3234		0.942938	0.937224	1.25976	1.25619	1.56373	1.88627		1.04168	1.00014	1.31656	1.19892	1.31464	1.63106		1.18282	1.17956	1.51673	1.26667	1.34726	1.68443		0.900477	0.855998	1.13445	1.1671	1.38925	1.6677		1.09104	1.0316	1.34497	1.17029	1.19009	1.50346		1.2534	1.26926	1.61681
6	16.679	-2.56312	-3.11547		-3.09307	-4.0072	-3.8863	-2.92681	-3.67468	-3.55379		-2.96086	-3.88737	-3.74946	-2.85287	-3.67137	-3.53346		-2.71113	-3.55697	-3.38368	-2.62543	-3.38559	-3.21229		-2.51907	-3.29843	-3.10267	-2.46766	-3.19561	-2.99984		-2.89476	-3.82745	-3.68103	-2.8159	-3.66972	-3.5233		-2.58626	-3.39178	-3.20079	-2.51172	-3.24269	-3.0517		-2.42304	-3.16916	-2.96216
7	34.5742	-12.9748	-16.2787		-13.2638	-16.3179	-16.5046	-13.2484	-16.287	-16.4737		-13.7063	-16.9502	-17.1108	-13.7245	-16.9866	-17.1471		-13.4857	-16.6898	-16.7749	-13.4483	-16.6148	-16.6999		-13.075	-16.2301	-16.3293	-13.0378	-16.1556	-16.2548		-13.9275	-17.2664	-17.4138	-13.9625	-17.3364	-17.4839		-13.3755	-16.5595	-16.6069	-13.3102	-16.4289	-16.4763		-12.8697	-16.0003	-16.1065
8	18.5763	13.7398	13.7232		14.8485	16.0952	16.9318	15.2787	16.9556	17.7922		14.8952	15.9808	16.7637	15.1249	16.4402	17.2232		14.4716	15.3126	16.0335	14.4694	15.3082	16.0291		14.4747	15.111	15.7544	14.4351	15.0319	15.6754		14.9186	15.9235	16.6796	15.0481	16.1826	16.9387		14.2597	14.9785	15.6685	14.1416	14.7422	15.4321		14.4762	15.0101	15.6149
9	-7.40839	15.4379	22.6081		10.2499	11.6471	12.365	13.0564	17.2602	17.9781		11.8347	13.9493	14.9982	14.2832	18.8463	19.8952		12.9278	15.4527	16.7143	14.4468	18.4908	19.7524		13.9579	16.9549	18.4876	14.8427	18.7246	20.2572		12.6271	15.1004	16.3147	14.8966	19.6394	20.8537		13.4743	16.2043	17.5723	14.5286	18.313	19.681		14.473	17.706	19.3742
Reaction Energy
1	6.69405	5.20089	6.34771		5.07231	5.77552	5.86081	5.085	5.80092	5.88621		5.23075	6.09392	6.20068	5.24719	6.1268	6.23355		5.20514	6.11278	6.22673	5.21495	6.13238	6.24633		5.25689	6.19026	6.30655	5.26212	6.20071	6.31701		5.30997	6.25312	6.37061	5.32828	6.28973	6.40723		5.19234	6.12221	6.23975	5.19883	6.13518	6.25272		5.28277	6.22899	6.34647
2	-22.1136	0.966827	2.64221		0.899257	2.25531	2.50367	1.00109	2.45898	2.70734		0.916953	2.2801	2.53418	0.986827	2.41985	2.67393		0.93811	2.32642	2.58361	0.976451	2.40311	2.6603		0.971854	2.36588	2.62422	0.991411	2.405	2.66333		0.925801	2.29249	2.54944	0.979693	2.40028	2.65722		0.948689	2.34959	2.60833	0.971264	2.39474	2.65348		0.988726	2.38562	2.64452
3	-42.9402	11.8365	16.8218		12.3068	16.8359	17.7299	12.4368	17.0959	17.99		12.2076	16.5805	17.4394	12.2178	16.6008	17.4598		12.062	16.3468	17.189	12.0433	16.3094	17.1515		11.7615	15.964	16.7952	11.7466	15.9343	16.7655		12.158	16.4528	17.2942	12.1083	16.3533	17.1947		11.9893	16.23	17.0637	11.9561	16.1636	16.9973		11.6112	15.7726	16.5984
4	-23.2917	11.0006	17.056		11.2948	16.4363	17.5243	11.4867	16.8202	17.9082		11.1844	16.2329	17.3037	11.257	16.3782	17.449		11.0481	16.0672	17.1344	11.075	16.121	17.1883		10.9929	15.9925	17.0566	11.0047	16.016	17.0801		11.1291	16.1313	17.1934	11.1421	16.1572	17.2194		10.9799	15.9843	17.0498	10.984	15.9924	17.0579		10.9653	15.9551	17.0177
5	-13.1366	-3.77632	-4.20909		-4.38236	-4.90832	-5.32631	-4.70631	-5.55623	-5.97422		-4.38186	-4.79651	-5.13322	-4.62353	-5.27986	-5.61657		-4.09398	-4.4082	-4.75115	-4.1961	-4.61244	-4.95539		-4.13105	-4.4255	-4.74988	-4.17988	-4.52317	-4.84755		-4.38161	-4.7406	-5.03667	-4.58215	-5.14167	-5.43774		-3.95004	-4.21404	-4.56011	-3.98239	-4.27873	-4.6248		-4.14958	-4.43416	-4.74925
6	4.48971	-3.75051	-4.61104		-3.10412	-3.23387	-3.47003	-3.269	-3.56364	-3.7998		-3.45598	-3.64989	-3.90054	-3.51585	-3.76962	-4.02027		-3.33744	-3.62889	-3.94441	-3.39216	-3.73834	-4.05386		-3.45109	-3.7878	-4.10562	-3.48321	-3.85205	-4.16987		-3.63192	-3.85789	-4.1158	-3.63927	-3.87261	-4.13051		-3.27816	-3.61839	-3.96634	-3.33032	-3.72271	-4.07065		-3.50791	-3.86725	-4.18623
7	8.91072	-0.136631	-0.550381		0.507584	0.355749	0.292724	0.252403	-0.154614	-0.217639		0.58757	0.450258	0.400734	0.356259	-0.012367	-0.0618909		-0.233216	-0.45716	-0.532552	-0.397545	-0.785821	-0.861213		-0.181699	-0.452588	-0.528955	-0.284342	-0.657878	-0.734245		0.627563	0.497512	0.454739	0.408187	0.0587565	0.0159833		-0.64361	-0.910869	-0.999195	-0.774447	-1.17255	-1.26087		-0.15594	-0.450302	-0.527156
8	1.94613	1.72472	2.67509		2.75995	3.24011	3.05119	2.42673	2.57369	2.38477		2.93359	3.74963	3.6157	2.68316	3.24877	3.11484		2.77159	3.64736	3.51645	2.63653	3.37724	3.24634		2.3241	3.2122	3.09795	2.23482	3.03364	2.91939		3.02042	4.00439	3.89796	2.81138	3.58631	3.47988		2.69059	3.59622	3.46683	2.61322	3.44147	3.31208		2.10036	2.99462	2.8887
9	55.7737	-30.6452	-42.3828		-22.0008	-25.8672	-27.0549	-25.188	-32.2417	-33.4294		-24.7688	-29.67	-31.2179	-27.6852	-35.503	-37.0509		-27.2131	-32.8436	-34.6411	-29.0869	-36.5913	-38.3889		-28.7374	-35.0716	-37.1777	-29.8393	-37.2756	-39.3817		-26.1528	-31.5715	-33.2994	-28.9338	-37.1337	-38.8616		-28.4352	-34.4304	-36.3527	-29.7878	-37.1355	-39.0578		-29.4995	-36.1856	-38.446
C. MOBH31/I: TIGHTENED SEMICORE SETTINGS WITHOUT AND WITH DCIOR CONTRIBUTION
Forward Barrier
1	40.9876	-11.3939	-13.9252		-11.3082	-13.4651	-13.6988	-11.3404	-13.5295	-13.7631		-11.2896	-13.5423	-13.7905	-11.3137	-13.5904	-13.8386		-11.2775	-13.5491	-13.7991	-11.2915	-13.577	-13.8271		-11.3129	-13.5956	-13.8458	-11.3205	-13.611	-13.8611		-11.2803	-13.5809	-13.8364	-11.3003	-13.6209	-13.8764		-11.2715	-13.5524	-13.8034	-11.2804	-13.5703	-13.8213		-11.3305	-13.6189	-13.8691
2	10.4032	-4.04332	-4.77789		-4.07809	-4.85535	-4.79264	-4.07769	-4.85454	-4.79184		-4.03672	-4.83847	-4.77981	-4.03342	-4.83187	-4.77321		-4.05166	-4.84842	-4.78975	-4.04834	-4.84178	-4.7831		-4.10177	-4.90182	-4.84249	-4.10003	-4.89833	-4.839		-4.01604	-4.83003	-4.7734	-4.01128	-4.82053	-4.7639		-4.05913	-4.8534	-4.79472	-4.0558	-4.84673	-4.78805		-4.12682	-4.92852	-4.86886
3	3.00228	-1.52067	-2.04809		-1.54741	-1.95869	-2.05505	-1.55636	-1.97659	-2.07295		-1.50905	-1.92222	-2.01975	-1.51685	-1.93782	-2.03535		-1.45518	-1.86201	-1.96032	-1.45969	-1.87102	-1.96933		-1.51067	-1.93089	-2.02981	-1.5132	-1.93595	-2.03487		-1.48987	-1.90399	-2.0021	-1.49709	-1.91844	-2.01654		-1.42825	-1.83191	-1.93061	-1.43111	-1.83762	-1.93632		-1.53842	-1.96533	-2.06456
4	1.79099	0.220845	0.569292		0.421088	0.815787	0.851868	0.408644	0.790898	0.826979		0.254101	0.591586	0.618822	0.236511	0.556406	0.583642		0.192044	0.517171	0.542835	0.180997	0.495077	0.520741		0.185434	0.508864	0.534756	0.179761	0.497518	0.52341		0.170607	0.479485	0.502299	0.150444	0.439159	0.461974		0.161015	0.479963	0.504841	0.15324	0.464413	0.489291		0.182129	0.504711	0.530717
5	7.81206	-2.94409	-3.13689		-3.12622	-3.51989	-3.52411	-2.96756	-3.20258	-3.20679		-3.33798	-3.69292	-3.68421	-3.2343	-3.48556	-3.47684		-2.9488	-3.21904	-3.20814	-2.88147	-3.08438	-3.07347		-2.81294	-3.0159	-2.99491	-2.77204	-2.93409	-2.9131		-3.44387	-3.77944	-3.76426	-3.36768	-3.62705	-3.61187		-2.75421	-2.9821	-2.9701	-2.70506	-2.88379	-2.87179		-2.74501	-2.91432	-2.88829
6	21.1687	-6.31363	-7.72651		-5.92271	-6.94586	-7.04591	-5.83556	-6.77156	-6.87162		-6.39904	-7.58273	-7.69493	-6.34274	-7.47014	-7.58234		-6.0383	-7.21799	-7.33688	-6.01162	-7.16463	-7.28351		-6.01985	-7.18882	-7.30442	-6.0047	-7.15852	-7.27412		-6.6372	-7.90117	-8.01944	-6.59633	-7.81943	-7.9377		-5.85794	-7.03562	-7.15785	-5.84607	-7.01187	-7.1341		-6.01062	-7.17423	-7.28819
7	43.4849	-13.1114	-16.8291		-13.1204	-16.2036	-16.5687	-13.4458	-16.8543	-17.2195		-12.9355	-15.9905	-16.3576	-13.1444	-16.4084	-16.7755		-13.4564	-16.6036	-16.98	-13.5591	-16.809	-17.1854		-13.0275	-16.1871	-16.5771	-13.0812	-16.2945	-16.6844		-12.843	-15.884	-16.252	-12.9938	-16.1854	-16.5535		-13.7169	-16.9102	-17.2913	-13.7664	-17.0093	-17.3904		-12.8131	-15.9789	-16.3756
8	20.5224	15.4645	16.3983		17.3617	19.3516	19.5841	17.3343	19.2969	19.5294		17.4874	19.6522	19.9089	17.3247	19.3268	19.5835		16.9135	18.8253	19.0705	16.7091	18.4165	18.6617		16.6895	18.4409	18.6785	16.535	18.1319	18.3696		17.5502	19.8024	20.0712	17.3199	19.3418	19.6106		16.6265	18.4119	18.6513	16.4012	17.9613	18.2008		16.5774	18.2487	18.4825
9	48.3654	-15.2073	-19.7747		-13.6537	-16.7477	-17.0056	-14.915	-19.2701	-19.528		-14.0863	-17.4359	-17.7085	-15.0224	-19.3082	-19.5807		-15.1391	-18.8323	-19.1278	-15.7189	-19.992	-20.2876		-15.619	-19.6149	-19.9382	-15.9441	-20.2652	-20.5885		-14.3026	-17.78	-18.0599	-15.0762	-19.3272	-19.6071		-15.6654	-19.5305	-19.8375	-16.0672	-20.334	-20.641		-15.8589	-20.0062	-20.3434
Backward Barrier
1	34.2935	-16.5948	-20.2729		-16.3826	-19.245	-19.5801	-16.4292	-19.3382	-19.6733		-16.5446	-19.6503	-20.0206	-16.5859	-19.7328	-20.1031		-16.5051	-19.6703	-20.0466	-16.5289	-19.718	-20.0944		-16.6154	-19.8196	-20.1989	-16.6283	-19.8453	-20.2246		-16.6256	-19.8529	-20.2408	-16.6642	-19.9301	-20.318		-16.4853	-19.6803	-20.0597	-16.5005	-19.7106	-20.09		-16.6706	-19.8943	-20.2751
2	32.5169	-5.01015	-7.4201		-4.95973	-7.12898	-7.30193	-5.06936	-7.34825	-7.5212		-4.98671	-7.18121	-7.36109	-5.05689	-7.32157	-7.50144		-5.02667	-7.23649	-7.4187	-5.06269	-7.30853	-7.49074		-5.0611	-7.27492	-7.45726	-5.07921	-7.31114	-7.49348		-5.00021	-7.20732	-7.39066	-5.05066	-7.30823	-7.49157		-5.04665	-7.26413	-7.4475	-5.06558	-7.30201	-7.48538		-5.07832	-7.29413	-7.47654
3	45.9425	-13.3572	-18.8699		-13.8872	-19.1359	-19.7755	-13.995	-19.3516	-19.9911		-13.8392	-18.9823	-19.5967	-13.8539	-19.0116	-19.626		-13.4931	-18.536	-19.1385	-13.4789	-18.5077	-19.1102		-13.2467	-18.2146	-18.8075	-13.2342	-18.1895	-18.7825		-13.8153	-18.9054	-19.5073	-13.7833	-18.8416	-19.4434		-13.32	-18.3129	-18.9094	-13.2914	-18.2558	-18.8523		-13.1236	-18.0538	-18.6421
4	25.0827	-10.7798	-16.4867		-10.9928	-16.0085	-16.8046	-11.1832	-16.3894	-17.1855		-10.852	-15.8021	-16.5914	-10.9355	-15.969	-16.7583		-10.776	-15.7108	-16.4982	-10.8122	-15.7833	-16.5706		-10.7619	-15.6849	-16.4707	-10.7791	-15.7193	-16.5051		-10.7816	-15.6989	-16.4847	-10.8116	-15.7588	-16.5447		-10.738	-15.6652	-16.4516	-10.7506	-15.6904	-16.4768		-10.7548	-15.6719	-16.457
5	20.9486	0.832231	1.0722		1.23305	1.7647	1.66422	1.74103	2.78066	2.68018		0.918124	1.33164	1.22068	1.23895	1.9733	1.86234		1.09817	1.47581	1.35371	1.26464	1.80875	1.68665		1.24924	1.66263	1.54531	1.33683	1.83782	1.7205		0.76066	1.11511	0.998911	0.987912	1.56962	1.45342		1.18819	1.54789	1.42022	1.27749	1.72648	1.59881		1.32477	1.75605	1.64112
6	16.679	-2.56312	-3.11547		-2.8372	-3.50934	-3.57772	-2.59299	-3.02092	-3.0893		-2.69609	-3.27408	-3.3366	-2.53185	-2.94559	-3.00811		-2.52179	-3.04901	-3.11013	-2.4141	-2.83363	-2.89475		-2.36458	-2.82185	-2.88022	-2.30235	-2.69739	-2.75577		-2.62554	-3.15645	-3.21604	-2.50128	-2.90793	-2.96751		-2.43463	-2.93648	-2.9969	-2.35522	-2.77765	-2.83807		-2.28597	-2.70827	-2.76527
7	34.5742	-12.9748	-16.2787		-13.34	-16.1433	-16.4895	-13.3569	-16.1771	-16.5233		-13.5664	-16.4881	-16.8607	-13.5373	-16.43	-16.8027		-13.1473	-16.0015	-16.3813	-13.082	-15.8708	-16.2506		-12.966	-15.8257	-16.2169	-12.9234	-15.7406	-16.1318		-13.6795	-16.6605	-17.0463	-13.6275	-16.5565	-16.9423		-12.9378	-15.7582	-16.1416	-12.8543	-15.5912	-15.9745		-12.8754	-15.7378	-16.1348
8	18.5763	13.7398	13.7232		14.7864	16.544	16.6859	15.1995	17.3703	17.5122		14.7523	16.3191	16.4353	14.897	16.6085	16.7246		14.653	15.9858	16.0866	14.6264	15.9326	16.0334		14.5503	15.6103	15.6866	14.4966	15.5029	15.5792		14.7353	16.2067	16.31	14.7457	16.2276	16.3308		14.6033	15.8191	15.9122	14.4911	15.5947	15.6878		14.499	15.4226	15.4866
9	-7.40839	15.4379	22.6081		10.9504	13.9706	14.1708	15.1478	22.3655	22.5657		12.4099	16.2263	16.4752	15.4699	22.3464	22.5953		13.5542	18.0665	18.3284	15.3868	21.7317	21.9936		14.4408	19.5667	19.8609	15.4484	21.5819	21.876		13.1397	17.3542	17.6273	15.631	22.3369	22.61		14.1264	18.9866	19.255	15.3453	21.4244	21.6927		14.8841	20.3168	20.6271
Reaction Energy
1	6.69405	5.20089	6.34771		5.07446	5.77984	5.88138	5.08888	5.80868	5.91021		5.255	6.10797	6.23005	5.27221	6.14239	6.26447		5.22755	6.12122	6.2475	5.23746	6.14104	6.26733		5.30254	6.22398	6.35317	5.30771	6.23433	6.36352		5.34527	6.27203	6.40438	5.36388	6.30925	6.4416		5.21382	6.12785	6.25623	5.22008	6.14037	6.26875		5.34004	6.27535	6.406
2	-22.1136	0.966827	2.64221		0.881638	2.27363	2.50929	0.991673	2.4937	2.72936		0.949994	2.34274	2.58127	1.02347	2.4897	2.72823		0.975007	2.38807	2.62895	1.01435	2.46676	2.70763		0.959331	2.3731	2.61477	0.979185	2.4128	2.65448		0.984171	2.37729	2.61726	1.03937	2.4877	2.72767		0.987513	2.41074	2.65279	1.00978	2.45528	2.69733		0.951493	2.36561	2.60768
3	-42.9402	11.8365	16.8218		12.3398	17.1772	17.7204	12.4387	17.375	17.9182		12.3302	17.06	17.5769	12.337	17.0738	17.5906		12.0379	16.674	17.1782	12.0192	16.6367	17.1408		11.7361	16.2837	16.7777	11.721	16.2535	16.7476		12.3254	17.0015	17.5052	12.2862	16.9231	17.4269		11.8917	16.481	16.9788	11.8603	16.4181	16.916		11.5852	16.0885	16.5775
4	-23.2917	11.0006	17.056		11.4139	16.8242	17.6565	11.5919	17.1803	18.0125		11.1061	16.3936	17.2102	11.172	16.5254	17.3419		10.9681	16.228	17.041	10.9932	16.2784	17.0914		10.9473	16.1937	17.0055	10.9588	16.2168	17.0285		10.9522	16.1783	16.987	10.962	16.198	17.0066		10.8991	16.1452	16.9565	10.9039	16.1548	16.9661		10.9369	16.1766	16.9877
5	-13.1366	-3.77632	-4.20909		-4.35927	-5.2846	-5.18832	-4.70859	-5.98324	-5.88697		-4.25611	-5.02457	-4.90489	-4.47326	-5.45886	-5.33918		-4.04697	-4.69485	-4.56185	-4.14611	-4.89313	-4.76013		-4.06218	-4.67853	-4.54022	-4.10887	-4.7719	-4.63359		-4.20453	-4.89455	-4.76317	-4.35559	-5.19667	-5.06529		-3.94241	-4.52999	-4.39033	-3.98254	-4.61026	-4.4706		-4.06978	-4.67037	-4.52941
6	4.48971	-3.75051	-4.61104		-3.08551	-3.43652	-3.4682	-3.24257	-3.75064	-3.78232		-3.70294	-4.30865	-4.35833	-3.81089	-4.52455	-4.57423		-3.51652	-4.16898	-4.22675	-3.59752	-4.33099	-4.38876		-3.65528	-4.36697	-4.4242	-3.70235	-4.46112	-4.51835		-4.01166	-4.74472	-4.8034	-4.09505	-4.9115	-4.97018		-3.42331	-4.09914	-4.16095	-3.49084	-4.23422	-4.29603		-3.72466	-4.46596	-4.52292
7	8.91072	-0.136631	-0.550381		0.219591	-0.0602765	-0.0792376	-0.0888538	-0.677167	-0.696128		0.630855	0.497561	0.503106	0.392897	0.0216406	0.0271853		-0.309085	-0.602125	-0.598777	-0.477128	-0.938215	-0.934866		-0.061521	-0.361409	-0.360146	-0.157767	-0.553904	-0.552641		0.836487	0.77648	0.794277	0.633772	0.371044	0.388842		-0.779056	-1.15197	-1.14972	-0.912141	-1.41814	-1.41589		0.0622612	-0.24105	-0.240831
8	1.94613	1.72472	2.67509		2.57535	2.8077	2.89825	2.13479	1.92657	2.01712		2.73506	3.33303	3.47357	2.42771	2.71833	2.85886		2.2605	2.83955	2.98395	2.08264	2.48383	2.62823		2.13915	2.83058	2.99192	2.03838	2.62903	2.79037		2.81492	3.5957	3.76123	2.57418	3.1142	3.27973		2.02322	2.59281	2.73914	1.91011	2.36659	2.51292		2.07848	2.8261	2.9959
9	55.7737	-30.6452	-42.3828		-24.6041	-30.7182	-31.1764	-30.0628	-41.6356	-42.0937		-26.4962	-33.6622	-34.1836	-30.4924	-41.6546	-42.176		-28.6933	-36.8988	-37.4562	-31.1057	-41.7238	-42.2811		-30.0598	-39.1816	-39.7991	-31.3925	-41.8471	-42.4646		-27.4422	-35.1342	-35.6872	-30.7072	-41.6642	-42.2172		-29.7918	-38.5171	-39.0925	-31.4124	-41.7584	-42.3337		-30.743	-40.3231	-40.9706
[truncated: 3 more columns]

## Sheet: RELATIVE_ENERGY_ERROR
ERROR IN DLPNO-CCSD(T)/def2-SVP RELATIVE ENERGIES (kcal/mol)
	X=6							X=7							X=8							X=9							CPS(6/7)							CPS(7/8)							CPS(8/9)
	without DCIOR			with DCIOR				without DCIOR			with DCIOR				without DCIOR			with DCIOR				without DCIOR			with DCIOR				without DCIOR			with DCIOR				without DCIOR			with DCIOR				without DCIOR			with DCIOR
	C-CCSD	C-CCSD(T0)	C-CCSD(T1)	C-CCSD	C-CCSD(T0)	C-CCSD(T1)		C-CCSD	C-CCSD(T0)	C-CCSD(T1)	C-CCSD	C-CCSD(T0)	C-CCSD(T1)		C-CCSD	C-CCSD(T0)	C-CCSD(T1)	C-CCSD	C-CCSD(T0)	C-CCSD(T1)		C-CCSD	C-CCSD(T0)	C-CCSD(T1)	C-CCSD	C-CCSD(T0)	C-CCSD(T1)		C-CCSD	C-CCSD(T0)	C-CCSD(T1)	C-CCSD	C-CCSD(T0)	C-CCSD(T1)		C-CCSD	C-CCSD(T0)	C-CCSD(T1)	C-CCSD	C-CCSD(T0)	C-CCSD(T1)		C-CCSD	C-CCSD(T0)	C-CCSD(T1)	C-CCSD	C-CCSD(T0)	C-CCSD(T1)
A. MOBH31/II-III: TRADITIONAL SETTINGS WITHOUT AND WITH DCIOR CONTRIBUTION
Forward Barrier
10	-0.786265	-1.50495	-1.50758	-0.542583	-1.01758	-1.02021		-0.440186	-0.875028	-0.826152	-0.227548	-0.44975	-0.400874		-0.287488	-0.597477	-0.528007	-0.153488	-0.329474	-0.260004		-0.155768	-0.384915	-0.302283	-0.0808024	-0.234982	-0.15235		-0.267146	-0.560068	-0.48544	-0.070031	-0.165833	-0.0912051		-0.21114	-0.458701	-0.378935	-0.116458	-0.269336	-0.189569		-0.0899076	-0.278634	-0.18942	-0.0444594	-0.187736	-0.0985225
11	-0.366791	-0.821602	-0.979748	-0.584918	-1.25786	-1.416		-0.205036	-0.339377	-0.439125	-0.359299	-0.647906	-0.747655		-0.237655	-0.281756	-0.36108	-0.329323	-0.465093	-0.544418		0.055128	0.0815923	0.0157189	0.00571492	-0.0172351	-0.0831085		-0.124158	-0.0982638	-0.168814	-0.24649	-0.342931	-0.413481		-0.253965	-0.252945	-0.322058	-0.314335	-0.373687	-0.442799		0.20152	0.263266	0.204119	0.173234	0.206694	0.147546
12	0.0357867	-0.0394423	-0.0248145	0.0778369	0.0446582	0.059286		-0.112437	-0.229646	-0.217013	-0.0844666	-0.173704	-0.161071		-0.107449	-0.209096	-0.193097	-0.0893136	-0.172826	-0.156826		-0.0632193	-0.15066	-0.125507	-0.0520485	-0.128318	-0.103166		-0.186549	-0.324748	-0.313112	-0.165618	-0.282885	-0.271249		-0.104954	-0.198821	-0.181139	-0.0917372	-0.172387	-0.154704		-0.0411046	-0.121442	-0.0917127	-0.0334159	-0.106064	-0.0763351
13	1.55626	3.4577	3.04003	1.31143	2.96804	2.55036		1.11219	2.37779	1.83721	0.882403	1.91821	1.37763		0.599859	1.59848	1.01057	0.447211	1.29318	0.705267		0.35091	1.20947	0.593484	0.261694	1.03104	0.415052		0.890161	1.83784	1.2358	0.66789	1.39329	0.791258		0.343691	1.20882	0.597243	0.229615	0.980662	0.369087		0.226435	1.01497	0.384944	0.168936	0.899973	0.269945
14	0.298146	0.611638	0.453118	0.318029	0.651404	0.492884		0.0622383	0.293129	0.120791	0.0608205	0.290293	0.117956		0.102536	0.309017	0.131768	0.0972652	0.298475	0.121227		-0.0259952	0.152887	-0.0302456	-0.0292678	0.146341	-0.036791		-0.0557156	0.133874	-0.0453718	-0.0677838	0.109738	-0.0695082		0.122684	0.31696	0.137256	0.115488	0.302567	0.122862		-0.0902606	0.074822	-0.111252	-0.0925344	0.0702744	-0.1158
15	0.040519	0.466915	0.184365	0.542079	1.47004	1.18749		0.0366485	0.430718	0.103908	0.329772	1.01697	0.690158		0.0546518	0.431068	0.091153	0.186018	0.693804	0.353889		0.0231269	0.389463	0.0489269	0.0817057	0.506622	0.166086		0.0347133	0.41262	0.0636793	0.223618	0.790435	0.441494		0.0636534	0.431242	0.0847756	0.114142	0.532222	0.185755		0.00736453	0.36866	0.0278138	0.0295493	0.413031	0.0721843
16	-1.02709	-2.77187	-1.91124	0.338945	-0.0397936	0.820838		-0.361099	-1.73908	-0.787585	0.674788	0.332704	1.2842		0.120491	-1.04332	-0.0528589	0.70656	0.128828	1.11929		-0.0916502	-1.20149	-0.188402	0.21493	-0.588324	0.424766		-0.0281016	-1.22269	-0.225759	0.842709	0.518953	1.51588		0.361286	-0.695444	0.314504	0.722446	0.02689	1.03684		-0.197721	-1.28058	-0.256173	-0.0308856	-0.9469	0.0775026
21	0.443183	0.858113	0.681711	0.244886	0.46152	0.285118		0.336396	0.639312	0.449595	0.188774	0.344065	0.154349		0.301651	0.563236	0.372266	0.213559	0.387051	0.196081		0.211914	0.438116	0.246054	0.164628	0.343542	0.15148		0.283003	0.529911	0.333537	0.160718	0.285338	0.0889639		0.284278	0.525198	0.333601	0.225952	0.408544	0.216947		0.167046	0.375557	0.182949	0.140162	0.321787	0.129179
22	0.0778852	0.514174	0.430318	0.00193489	0.362274	0.278417		-0.0100772	0.226286	0.124295	-0.0689976	0.108444	0.00645379		-0.0472314	0.140855	0.0346819	-0.0750782	0.0851612	-0.0210123		-0.147016	0.00103333	-0.108096	-0.161775	-0.0284848	-0.137614		-0.0540584	0.0823411	-0.0287158	-0.104464	-0.0184711	-0.129528		-0.0658085	0.0981403	-0.0101249	-0.0781184	0.0735199	-0.0347453		-0.196908	-0.0688777	-0.179484	-0.205123	-0.0853078	-0.195914
23	0.84387	1.94238	1.59654	0.810949	1.87654	1.5307		0.424589	1.21963	0.774494	0.374188	1.11883	0.673692		0.127338	0.790609	0.307503	0.0855972	0.707126	0.22402		0.13617	0.768076	0.274189	0.11156	0.718856	0.224969		0.214948	0.858253	0.363469	0.155808	0.739971	0.245187		-0.0212871	0.576099	0.0740078	-0.0586981	0.501276	-0.000815336		0.140586	0.75681	0.257532	0.124542	0.724721	0.225443
26	0.209625	0.31739	0.222818	0.0433564	-0.0151471	-0.109719		0.198107	0.367912	0.27459	0.078254	0.128205	0.0348821		0.0520743	0.209965	0.104819	-0.0154684	0.0748781	-0.0302674		0.0176127	0.170057	0.0580194	-0.0176073	0.0996159	-0.0124215		0.192348	0.393173	0.300475	0.0957028	0.19988	0.107183		-0.0209421	0.130991	0.0199342	-0.0623296	0.0482149	-0.0628422		0.000381961	0.150103	0.0346194	-0.0186767	0.111985	-0.00349855
27	0.0741441	-0.151867	0.0825777	0.0758067	-0.148542	0.0859029		0.0294867	-0.212818	0.0210018	0.024178	-0.223435	0.0103842		-0.00921179	-0.26022	-0.0265732	-0.011202	-0.2642	-0.0305536		0.0143317	-0.23602	-0.00359382	0.0132253	-0.238233	-0.00580681		0.00715805	-0.243293	-0.00978621	-0.00163637	-0.260882	-0.0273751		-0.028561	-0.283921	-0.0503606	-0.0288919	-0.284582	-0.0510225		0.0261035	-0.22392	0.00789586	0.0254389	-0.225249	0.00656656
28	-0.22783	-0.947907	-0.334657	-0.295459	-1.08317	-0.469915		-0.236362	-0.993843	-0.339106	-0.256858	-1.03483	-0.380097		-0.113605	-0.860073	-0.188541	-0.116237	-0.865336	-0.193804		-0.0598715	-0.795054	-0.119388	-0.0551101	-0.785531	-0.109865		-0.240628	-1.01681	-0.34133	-0.237557	-1.01067	-0.335187		-0.0522266	-0.793188	-0.113258	-0.0459263	-0.780587	-0.100658		-0.0330047	-0.762544	-0.0848119	-0.0245468	-0.745628	-0.067896
29	0.29603	0.599453	0.435141	0.313219	0.633832	0.469519		0.132205	0.37152	0.198693	0.129792	0.366693	0.193866		0.1333	0.348455	0.171717	0.132071	0.345998	0.169259		0.0844881	0.286002	0.105702	0.082993	0.283012	0.102711		0.0502929	0.257553	0.0804692	0.0380781	0.233123	0.0560395		0.133847	0.336923	0.158228	0.13321	0.33565	0.156956		0.0600824	0.254775	0.0726941	0.058454	0.251519	0.0694374
30	-0.0587202	-0.0844929	-0.108652	0.0035836	0.0401148	0.0159553		-0.0474809	-0.0640749	-0.0794582	-0.00888177	0.0131239	-0.00225943		-0.0570567	-0.069059	-0.0650849	-0.0370233	-0.0289917	-0.0250175		-0.0630984	-0.0761261	-0.0937186	-0.0526051	-0.0551393	-0.0727317		-0.0418613	-0.0538659	-0.0648611	-0.0151145	-0.000371611	-0.0113668		-0.0618446	-0.0715511	-0.0578982	-0.051094	-0.0500495	-0.0363966		-0.0661192	-0.0796596	-0.108035	-0.060396	-0.068213	-0.0965888
31	0.251394	0.479313	0.434643	0.339869	0.656265	0.611594		0.223516	0.328232	0.304416	0.285312	0.451826	0.42801		0.138848	0.18278	0.156411	0.166695	0.238475	0.212106		0.0636543	0.0854854	0.0377603	0.0767983	0.111774	0.0640486		0.209576	0.252691	0.239302	0.258034	0.349607	0.336218		0.0965135	0.110053	0.0824079	0.107386	0.131799	0.104153		0.0260577	0.0368383	-0.0215648	0.03185	0.0484231	-0.00997991
32	-0.602958	-1.15048	-0.947743	-0.429384	-0.80333	-0.600595		-0.310445	-0.783664	-0.509025	-0.178784	-0.520341	-0.245701		-0.152708	-0.567902	-0.258966	-0.0630052	-0.388494	-0.0795581		-0.0693014	-0.450573	-0.11988	-0.0200763	-0.352122	-0.021429		-0.164189	-0.600257	-0.289665	-0.0534847	-0.378847	-0.0682549		-0.0738396	-0.460021	-0.133936	-0.00511563	-0.322571	0.00351361		-0.0275981	-0.391909	-0.0503378	0.00138811	-0.333936	0.00763554
33	0.100975	0.304383	0.145609	0.0126082	0.127649	-0.031124		0.0337724	0.217683	0.0529335	-0.0211414	0.107855	-0.0568947		-0.0299481	0.14631	-0.0208747	-0.058686	0.0888339	-0.0783511		-0.015964	0.1592	-0.00697974	-0.0301834	0.130761	-0.0354189		0.000171107	0.174333	0.00659556	-0.0380162	0.0979579	-0.06978		-0.0618083	0.110624	-0.0577788	-0.0774583	0.0793234	-0.0890793		-0.00897202	0.165644	-3.22621e-05	-0.0159322	0.151724	-0.0139528
34	0.0546719	0.281015	-0.00158519	-0.0856213	0.000428869	-0.282171		-0.171608	0.0903195	-0.193761	-0.270149	-0.106763	-0.390843		-0.132346	0.145558	-0.131539	-0.185853	0.0385436	-0.238554		-0.178594	0.0941402	-0.179142	-0.205664	0.0400007	-0.233282		-0.284748	-0.00502834	-0.289848	-0.362412	-0.160359	-0.445179		-0.112715	0.173177	-0.100429	-0.143705	0.111197	-0.162409		-0.201718	0.0684314	-0.202944	-0.215569	0.0407292	-0.230646
35	0.489213	1.34245	1.02828	0.39059	1.14521	0.831033		0.337693	1.01788	0.618943	0.274171	0.890835	0.491899		0.234522	0.832939	0.392664	0.194168	0.75223	0.311956		0.156228	0.713891	0.2621	0.133904	0.669243	0.217453		0.261932	0.855592	0.414275	0.215962	0.763649	0.322332		0.182937	0.740469	0.279525	0.154166	0.682927	0.221984		0.11708	0.654367	0.196818	0.103772	0.62775	0.170202
Backward Barrier
10	0.021947	0.744193	0.591624	-0.144476	0.411347	0.258778		-0.0832054	0.390423	0.209343	-0.205669	0.145495	-0.0355851		-0.227183	0.169962	-0.0145524	-0.294999	0.0343287	-0.150185		-0.191738	0.188257	0.000622058	-0.226434	0.118863	-0.0687724		-0.135782	0.213538	0.0182022	-0.236265	0.0125696	-0.182766		-0.299172	0.0597308	-0.1265	-0.339664	-0.0212547	-0.207485		-0.174015	0.197405	0.00820928	-0.192152	0.16113	-0.028066
11	0.756658	1.94148	1.49033	0.457963	1.34409	0.892943		0.258937	1.18118	0.64824	0.0138558	0.691013	0.158074		-0.0676179	0.71709	0.157005	-0.219484	0.413355	-0.14673		0.0889495	0.842529	0.274318	0.00234198	0.669312	0.101101		0.0100772	0.801031	0.227194	-0.208198	0.364476	-0.20936		-0.230896	0.485045	-0.0886126	-0.336153	0.274526	-0.299132		0.167233	0.905249	0.332975	0.113255	0.797291	0.225017
12	-0.256514	-0.450422	-0.43276	-0.267175	-0.471743	-0.454081		-0.0164995	-0.164061	-0.108155	-0.00149156	-0.134045	-0.0781386		-0.0396766	-0.174145	-0.0886939	-0.0271817	-0.149155	-0.0637038		-0.0982396	-0.229993	-0.150599	-0.0897161	-0.212946	-0.133552		0.103508	-0.0208813	0.0541478	0.13135	0.0348037	0.109833		-0.0512651	-0.179186	-0.0789635	-0.0400267	-0.156709	-0.0564864		-0.127521	-0.257917	-0.181552	-0.120983	-0.244841	-0.168476
13	0.491723	2.28518	1.59136	0.370995	2.04372	1.34991		0.714656	2.10348	1.30601	0.619833	1.91383	1.11637		0.325341	1.50969	0.670027	0.261632	1.38227	0.542608		0.0675874	1.15669	0.29314	0.0310289	1.08357	0.220022		0.826122	2.01262	1.16334	0.744251	1.84888	0.999596		0.130683	1.2128	0.352033	0.0825316	1.11649	0.255729		-0.0612893	0.980187	0.104696	-0.0842726	0.934219	0.0587285
14	-0.166061	-0.198818	-0.134628	-0.188182	-0.243061	-0.178871		-0.158128	-0.225176	-0.171012	-0.16087	-0.230659	-0.176495		-0.112165	-0.193211	-0.140098	-0.10984	-0.188562	-0.135449		-0.0475707	-0.121911	-0.0642944	-0.0442493	-0.115268	-0.0576514		-0.154162	-0.238355	-0.189204	-0.147214	-0.224458	-0.175307		-0.0891828	-0.177229	-0.124641	-0.0843255	-0.167514	-0.114927		-0.0152737	-0.0862614	-0.0263924	-0.0114537	-0.0786213	-0.0187523
15	0.787777	2.5493	1.21415	0.368467	1.71068	0.375529		0.153147	1.77954	0.369648	-0.220114	1.03301	-0.376879		0.266346	1.84911	0.418605	0.0346629	1.38574	-0.0447669		0.198452	1.73993	0.300769	0.0686288	1.48028	0.0411188		-0.164168	1.39466	-0.0526034	-0.514404	0.694182	-0.753083		0.322946	1.88389	0.443083	0.162051	1.5621	0.121289		0.164505	1.68535	0.241851	0.0856117	1.52756	0.0840616
16	1.03562	1.93808	1.45053	0.599955	1.06675	0.579202		0.640534	1.46611	0.95504	0.224086	0.633208	0.122139		0.506152	1.2711	0.741995	0.224703	0.708197	0.179091		0.149841	0.819178	0.275459	-0.019199	0.481093	-0.062626		0.442993	1.23013	0.707295	0.0361523	0.416438	-0.106393		0.438961	1.1736	0.635473	0.225011	0.745692	0.207568		-0.0283138	0.593217	0.0421913	-0.14115	0.367541	-0.183485
21	0.404676	0.816022	0.640016	0.205221	0.417113	0.241107		0.298952	0.599023	0.409344	0.151315	0.303747	0.114068		0.264233	0.523145	0.331928	0.176082	0.34684	0.155623		0.172678	0.395933	0.20338	0.12537	0.301315	0.108763		0.24609	0.490523	0.294008	0.124362	0.247063	0.050548		0.246874	0.485206	0.29322	0.188465	0.368387	0.1764		0.126901	0.332327	0.139107	0.100014	0.278552	0.0853324
22	0.829139	1.94755	1.53551	0.55512	1.39951	0.987467		0.341188	1.11183	0.659493	0.140625	0.710705	0.258365		0.0913566	0.736547	0.27233	-0.0237228	0.506386	0.0421683		0.0756582	0.668378	0.199947	0.0144348	0.54593	0.0774988		0.0972119	0.693974	0.221487	-0.0666226	0.366302	-0.106186		-0.0335588	0.548904	0.0787476	-0.105897	0.404226	-0.0659302		0.067809	0.634294	0.163756	0.0335136	0.565702	0.095164
23	0.441617	1.63665	0.915177	0.342013	1.43744	0.71597		0.355178	1.34347	0.539398	0.26903	1.17117	0.367102		0.135563	1.03573	0.202303	0.0848073	0.934216	0.10079		0.024101	0.889556	0.0458235	-0.0017744	0.837805	-0.00592803		0.311958	1.19688	0.351508	0.232539	1.03804	0.192669		0.0257558	0.88186	0.0337552	-0.00730417	0.815739	-0.0323658		-0.03163	0.81647	-0.0324161	-0.0450653	0.789599	-0.0592871
26	0.0109843	0.000570029	-0.00430001	0.0115973	0.00179604	-0.003074		0.0299652	0.0307381	0.0402884	0.0313336	0.0334748	0.0430252		0.0131642	0.0137287	0.0213914	0.0132133	0.0138268	0.0214895		0.017939	0.0195346	0.031687	0.0182839	0.0202245	0.0323769		0.0394556	0.0458221	0.0625826	0.0412017	0.0493142	0.0660747		0.00476378	0.00522397	0.0119429	0.00415318	0.00400276	0.0107217		0.0203263	0.0224375	0.0368348	0.0208193	0.0234234	0.0378207
27	-0.0138067	-0.0651027	-0.0239535	-0.00518794	-0.0478651	-0.00671585		0.0762183	0.0326686	0.0744848	0.0840715	0.0483751	0.0901912		0.0749162	0.0271514	0.0685374	0.0792053	0.0357297	0.0771156		0.0742824	0.0228586	0.0622478	0.0764106	0.027115	0.0665042		0.121231	0.0815543	0.123704	0.128701	0.0964952	0.138645		0.0742652	0.0243928	0.0655637	0.0767722	0.0294069	0.0705778		0.0739655	0.0207122	0.059103	0.0750133	0.0228077	0.0611985
28	0.469538	1.27304	0.737889	0.464935	1.26383	0.728682		0.354434	1.04899	0.481994	0.338962	1.01805	0.451049		0.228898	0.879903	0.301382	0.217127	0.85636	0.277839		0.129541	0.755789	0.170359	0.121974	0.740656	0.155227		0.296882	0.936968	0.354046	0.275976	0.895155	0.312233		0.16613	0.795358	0.211076	0.156209	0.775517	0.191234		0.0798619	0.693732	0.104848	0.0743982	0.682804	0.0939204
29	0.112492	0.210831	0.231347	0.0432333	0.0723145	0.0928303		-0.0961213	-0.0899983	-0.0669839	-0.138804	-0.175365	-0.15235		0.0304298	0.0227684	0.0446102	0.0156763	-0.00673904	0.0151027		-0.0178915	-0.0414452	-0.0190547	-0.0237794	-0.0532212	-0.0308307		-0.200428	-0.240413	-0.21615	-0.229823	-0.299204	-0.274941		0.0937054	0.0791517	0.100407	0.0929165	0.0775738	0.0988292		-0.0420522	-0.073552	-0.0508871	-0.0435073	-0.0764623	-0.0537974
30	-0.050911	0.193487	-0.0159846	-0.0140503	0.267208	0.0577368		-0.0846534	0.119826	-0.118764	-0.0509271	0.187279	-0.0513108		-0.0822802	0.126262	-0.088102	-0.0647614	0.1613	-0.0530639		-0.0413854	0.170793	-0.0424928	-0.0310899	0.191384	-0.0219016		-0.101525	0.082995	-0.170153	-0.0693655	0.147314	-0.105835		-0.0810936	0.129481	-0.072771	-0.0716785	0.148311	-0.0539405		-0.020938	0.193058	-0.0196882	-0.0142542	0.206426	-0.00632044
31	0.236347	0.515	0.237055	0.18838	0.419066	0.14112		-0.0148729	0.270291	-0.0180685	-0.0525131	0.19501	-0.0933494		-0.0193602	0.270632	-0.0160968	-0.0429338	0.223485	-0.0632444		0.00902959	0.302839	0.0186808	-0.00334154	0.278096	-0.00606179		-0.140483	0.147937	-0.14563	-0.17296	0.0829826	-0.210584		-0.0216039	0.270803	-0.0151109	-0.0381441	0.237722	-0.0481919		0.0232245	0.318942	0.0360696	0.0164546	0.305402	0.0225295
32	0.526952	0.624621	0.640598	0.193125	-0.0430346	-0.027057		0.164205	0.247111	0.253614	-0.111319	-0.30394	-0.297437		0.159802	0.226057	0.22619	0.0063466	-0.0808564	-0.0807242		0.110166	0.152572	0.146933	0.0288429	-0.0100759	-0.0157154		-0.0171693	0.0583555	0.0601216	-0.263541	-0.434393	-0.432627		0.157601	0.215531	0.212478	0.0651794	0.0306854	0.0276321		0.0853479	0.11583	0.107304	0.0400911	0.0253143	0.016789
33	-0.173907	0.057418	-0.21495	-0.125332	0.154568	-0.1178		-0.0209536	0.22567	-0.0388918	0.0252662	0.31811	0.0535483		-0.0318396	0.224559	-0.0395958	-0.00661083	0.275017	0.0108623		-0.00897632	0.251932	-0.00872301	0.00402491	0.277935	0.0172798		0.0555229	0.309796	0.0491375	0.100565	0.399882	0.139223		-0.0372826	0.224003	-0.0399478	-0.0225493	0.25347	-0.0104807		0.00245533	0.265619	0.0067134	0.00934278	0.279394	0.0204885
34	-0.0779737	0.242731	-0.041521	-0.0969521	0.204774	-0.0794777		-0.0473864	0.240783	-0.0410545	-0.048737	0.238082	-0.0437557		-0.0941522	0.190089	-0.0861282	-0.0960216	0.18635	-0.0898671		-0.0883452	0.191984	-0.0817675	-0.0892835	0.190107	-0.0836442		-0.0320928	0.239809	-0.0408213	-0.0246295	0.254735	-0.0258948		-0.117535	0.164742	-0.108665	-0.119664	0.160484	-0.112923		-0.0854417	0.192932	-0.0795872	-0.0859145	0.191986	-0.0805327
35	0.0875073	0.359643	0.310392	0.0977163	0.380061	0.33081		0.105226	0.31935	0.251458	0.117788	0.344476	0.276584		0.0540404	0.234928	0.160153	0.0603967	0.247641	0.172866		0.0292707	0.199752	0.123342	0.0330318	0.207274	0.130864		0.114085	0.299204	0.221992	0.127824	0.326683	0.249471		0.0284477	0.192717	0.114501	0.0317009	0.199224	0.121007		0.0168858	0.182163	0.104936	0.0193493	0.18709	0.109863
Reaction Energy
10	-0.808212	-2.24914	-2.0992	-0.398107	-1.42893	-1.27899		-0.35698	-1.26545	-1.0355	-0.0218797	-0.595245	-0.365289		-0.0603053	-0.767439	-0.513455	0.14151	-0.363803	-0.109819		0.0359697	-0.573172	-0.302905	0.145632	-0.353845	-0.0835773		-0.131365	-0.773606	-0.503642	0.166234	-0.178403	0.0915614		0.0880323	-0.518432	-0.252435	0.223206	-0.248081	0.0179162		0.0841072	-0.476039	-0.19763	0.147693	-0.348866	-0.0704565
11	-1.12345	-2.76308	-2.47008	-1.04288	-2.60194	-2.30894		-0.463973	-1.52056	-1.08737	-0.373155	-1.33892	-0.905729		-0.170037	-0.998846	-0.518086	-0.109839	-0.878448	-0.397688		-0.0338215	-0.760937	-0.258599	0.00337294	-0.686547	-0.18421		-0.134235	-0.899294	-0.396008	-0.0382923	-0.707407	-0.204121		-0.0230697	-0.73799	-0.233445	0.0218185	-0.648213	-0.143668		0.0342865	-0.641983	-0.128856	0.0599791	-0.590597	-0.0774704
12	0.292301	0.410979	0.407945	0.345012	0.516401	0.513367		-0.0959378	-0.0655845	-0.108858	-0.082975	-0.0396588	-0.0829323		-0.067772	-0.0349513	-0.104403	-0.062132	-0.0236711	-0.0931226		0.0350203	0.0793333	0.0250917	0.0376676	0.084628	0.0303864		-0.290057	-0.303866	-0.36726	-0.296969	-0.317689	-0.381082		-0.0536892	-0.0196347	-0.102175	-0.0517105	-0.0156772	-0.0982178		0.0864165	0.136476	0.089839	0.0875674	0.138778	0.092141
13	1.06454	1.17253	1.44867	0.940436	0.924319	1.20046		0.397539	0.27432	0.531198	0.262571	0.00438157	0.26126		0.274518	0.0887873	0.340539	0.185579	-0.0890933	0.162659		0.283322	0.0527858	0.300345	0.230666	-0.0525288	0.19503		0.064039	-0.174783	0.072465	-0.0763616	-0.455587	-0.208339		0.213008	-0.0039789	0.24521	0.147083	-0.135831	0.113358		0.287724	0.034785	0.280248	0.253209	-0.0342466	0.211216
14	0.464207	0.810456	0.587745	0.506211	0.894465	0.671754		0.220367	0.518305	0.291803	0.22169	0.520952	0.294451		0.2147	0.502228	0.271866	0.207106	0.487038	0.256676		0.0215755	0.274798	0.0340487	0.0149814	0.26161	0.0208603		0.0984467	0.372229	0.143832	0.07943	0.334196	0.105799		0.211867	0.494189	0.261897	0.199813	0.470081	0.237789		-0.0749869	0.161083	-0.0848598	-0.0810806	0.148896	-0.0970475
15	-0.747258	-2.08238	-1.02979	0.173613	-0.240642	0.811956		-0.116499	-1.34882	-0.26574	0.549885	-0.0160457	1.06704		-0.211695	-1.41804	-0.327452	0.151356	-0.691932	0.398656		-0.175325	-1.35047	-0.251842	0.0130769	-0.973661	0.124967		0.198881	-0.982042	0.116283	0.738022	0.0962523	1.19458		-0.259292	-1.45265	-0.358308	-0.0479094	-1.02987	0.0644657		-0.157141	-1.31669	-0.214038	-0.0560624	-1.11453	-0.0118773
16	-2.06271	-4.70995	-3.36177	-0.26101	-1.10654	0.241636		-1.00163	-3.20519	-1.74262	0.450701	-0.300504	1.16206		-0.385661	-2.31442	-0.794854	0.481857	-0.579369	0.940201		-0.241492	-2.02067	-0.463861	0.234129	-1.06942	0.487392		-0.471094	-2.45281	-0.933054	0.806557	0.102515	1.62228		-0.0776752	-1.86904	-0.320969	0.497435	-0.718802	0.82927		-0.169407	-1.87379	-0.298364	0.110264	-1.31444	0.260987
21	0.0385073	0.0420901	0.0416948	0.0396654	0.0444061	0.0440109		0.0374443	0.0402888	0.0402511	0.0374592	0.0403187	0.0402809		0.0374173	0.0400904	0.0403378	0.0374776	0.040211	0.0404584		0.0392359	0.0421834	0.0426739	0.0392576	0.0422268	0.0427172		0.0369128	0.0393882	0.0395293	0.0363562	0.0382749	0.038416		0.0374039	0.0399912	0.0403811	0.0374868	0.0401572	0.0405471		0.0401451	0.0432299	0.0438419	0.0401475	0.0432347	0.0438467
22	-0.751254	-1.43338	-1.10519	-0.553185	-1.03724	-0.70905		-0.351265	-0.885548	-0.535198	-0.209622	-0.602262	-0.251911		-0.138588	-0.595691	-0.237648	-0.0513554	-0.421224	-0.0631805		-0.222674	-0.667345	-0.308043	-0.17621	-0.574414	-0.215112		-0.15127	-0.611633	-0.250203	-0.0378413	-0.384773	-0.0233423		-0.0322496	-0.450763	-0.0888725	0.0277781	-0.330706	0.0311849		-0.264717	-0.703171	-0.34324	-0.238637	-0.651009	-0.291078
23	0.402253	0.305737	0.681366	0.468936	0.439103	0.814731		0.0694113	-0.123836	0.235096	0.105158	-0.052343	0.306589		-0.00822481	-0.24512	0.1052	0.00078991	-0.22709	0.12323		0.112069	-0.12148	0.228365	0.113335	-0.118949	0.230897		-0.0970096	-0.338623	0.0119614	-0.0767315	-0.298066	0.0525182		-0.0470429	-0.305761	0.0402526	-0.051394	-0.314463	0.0315505		0.172216	-0.0596606	0.289948	0.169607	-0.064878	0.28473
26	0.198641	0.31682	0.227118	0.0317591	-0.0169431	-0.106645		0.168142	0.337174	0.234301	0.0469205	0.0947297	-0.00814309		0.0389101	0.196236	0.083428	-0.0286817	0.0610513	-0.051757		-0.000326224	0.150522	0.0263324	-0.0358912	0.0793913	-0.0447985		0.152892	0.347351	0.237893	0.0545011	0.150566	0.0411079		-0.0257058	0.125767	0.00799132	-0.0664827	0.0442122	-0.0735639		-0.0199444	0.127665	-0.00221536	-0.039496	0.0885613	-0.0413192
27	0.0879508	-0.0867643	0.106531	0.0809946	-0.100677	0.0926188		-0.0467316	-0.245486	-0.053483	-0.0598935	-0.27181	-0.079807		-0.084128	-0.287371	-0.0951105	-0.0904072	-0.29993	-0.107669		-0.0599507	-0.258878	-0.0658416	-0.0631853	-0.265348	-0.072311		-0.114073	-0.324847	-0.13349	-0.130338	-0.357377	-0.16602		-0.102826	-0.308313	-0.115924	-0.105664	-0.313989	-0.1216		-0.047862	-0.244632	-0.0512071	-0.0495744	-0.248057	-0.0546319
28	-0.697369	-2.22095	-1.07255	-0.760394	-2.347	-1.1986		-0.590797	-2.04283	-0.8211	-0.59582	-2.05288	-0.831146		-0.342503	-1.73998	-0.489923	-0.333364	-1.7217	-0.471644		-0.189412	-1.55084	-0.289748	-0.177085	-1.52619	-0.265092		-0.537511	-1.95378	-0.695377	-0.513533	-1.90582	-0.64742		-0.218356	-1.58855	-0.324334	-0.202135	-1.5561	-0.291892		-0.112867	-1.45628	-0.18966	-0.098945	-1.42843	-0.161816
29	0.183538	0.388622	0.203793	0.269986	0.561518	0.376689		0.228326	0.461518	0.265677	0.268596	0.542057	0.346216		0.10287	0.325687	0.127106	0.116395	0.352737	0.154156		0.10238	0.327447	0.124756	0.106772	0.336233	0.133542		0.250721	0.497966	0.296619	0.267901	0.532327	0.33098		0.0401414	0.257771	0.0578211	0.0402939	0.258077	0.0581264		0.102135	0.328327	0.123581	0.101961	0.327981	0.123235
30	-0.00780927	-0.27798	-0.0926678	0.0176339	-0.227093	-0.0417815		0.0371725	-0.183901	0.0393056	0.0420453	-0.174155	0.0490513		0.0252235	-0.195321	0.0230171	0.0277381	-0.190292	0.0280464		-0.021713	-0.246919	-0.0512258	-0.0215152	-0.246523	-0.0508301		0.0596634	-0.136861	0.105292	0.054251	-0.147686	0.0944678		0.0192489	-0.201032	0.0148728	0.0205845	-0.198361	0.017544		-0.0451812	-0.272718	-0.0883472	-0.0461418	-0.274639	-0.0902684
31	0.0150464	-0.0356867	0.197589	0.151489	0.237199	0.470474		0.238388	0.0579409	0.322485	0.337825	0.256816	0.52136		0.158208	-0.0878527	0.172507	0.209629	0.01499	0.27535		0.0546247	-0.217353	0.0190796	0.0801398	-0.166323	0.0701104		0.350059	0.104755	0.384933	0.430993	0.266624	0.546802		0.118117	-0.16075	0.0975187	0.14553	-0.105923	0.152345		0.00283323	-0.282104	-0.0576343	0.0153955	-0.256979	-0.0325094
32	-1.12991	-1.7751	-1.58834	-0.622509	-0.760295	-0.573538		-0.47465	-1.03077	-0.762638	-0.0674655	-0.216401	0.0517353		-0.31251	-0.793959	-0.485155	-0.0693519	-0.307638	0.00116606		-0.179467	-0.603145	-0.266813	-0.0489193	-0.342046	-0.00571359		-0.147019	-0.658613	-0.349787	0.210056	0.0555458	0.364372		-0.23144	-0.675552	-0.346414	-0.070295	-0.353256	-0.0241185		-0.112946	-0.507738	-0.157642	-0.038703	-0.35925	-0.00915341
33	0.274881	0.246965	0.36056	0.13794	-0.0269188	0.0866765		0.054726	-0.00798706	0.0918253	-0.0464076	-0.210255	-0.110443		0.00189154	-0.0782484	0.0187211	-0.0520751	-0.186183	-0.0892134		-0.00698772	-0.0927328	0.00174327	-0.0342084	-0.147175	-0.0526987		-0.0553518	-0.135463	-0.0425419	-0.138581	-0.301924	-0.209003		-0.0245257	-0.113379	-0.017831	-0.0549089	-0.174147	-0.0785986		-0.0114274	-0.0999749	-0.00674566	-0.025275	-0.127671	-0.0344414
34	0.132646	0.0382843	0.0399358	0.0113308	-0.204345	-0.202694		-0.124222	-0.150463	-0.152706	-0.221412	-0.344845	-0.347087		-0.0381939	-0.0445309	-0.0454111	-0.089831	-0.147806	-0.148686		-0.0902489	-0.0978439	-0.0973747	-0.11638	-0.150107	-0.149638		-0.252655	-0.244837	-0.249027	-0.337783	-0.415094	-0.419284		0.00482004	0.00843531	0.00823644	-0.0240406	-0.0492871	-0.049486		-0.116276	-0.1245	-0.123357	-0.129655	-0.151257	-0.150113
35	0.401706	0.982809	0.717887	0.292874	0.765145	0.500224		0.232467	0.698528	0.367485	0.156383	0.546359	0.215315		0.180482	0.59801	0.232511	0.133771	0.504589	0.139089		0.126957	0.514139	0.138758	0.100872	0.46197	0.0865887		0.147848	0.556388	0.192283	0.0881372	0.436966	0.0728612		0.154489	0.547751	0.165024	0.122466	0.483704	0.100977		0.100195	0.472204	0.091882	0.084423	0.44066	0.0603383
MAE	0.427962	0.984122	0.747428	0.310152	0.711408	0.550214		0.235712	0.671203	0.4003	0.199051	0.471579	0.325042		0.145305	0.52228	0.22861	0.133391	0.389536	0.192454		0.0943043	0.450152	0.145505	0.0783138	0.371513	0.112574		0.182392	0.54263	0.259085	0.207932	0.396994	0.291538		0.121545	0.450698	0.163247	0.121412	0.358433	0.14337		0.0897296	0.422042	0.123457	0.0799883	0.374446	0.0965514
B. MOBH31/I: TRADITIONAL SETTINGS WITHOUT AND WITH DCIOR CONTRIBUTION
Forward Barrier
1	0.141856	0.560328	0.312871	0.108581	0.493779	0.246322		0.0696487	0.372419	0.107813	0.044416	0.321953	0.057347		0.127077	0.412913	0.147886	0.112996	0.384751	0.119724		0.0914527	0.363118	0.0970763	0.0838252	0.347862	0.081821		0.0335452	0.278464	0.00528331	0.0123335	0.23604	-0.0371406		0.155791	0.43316	0.167922	0.147287	0.41615	0.150913		0.0736406	0.33822	0.0716716	0.0692396	0.329418	0.0628694
2	0.00711645	-0.00605678	0.0489763	0.00824388	-0.00380193	0.0512312		-0.0264842	-0.0838897	-0.0343823	-0.0236083	-0.078138	-0.0286306		-0.0347296	-0.0840755	-0.0337257	-0.031969	-0.0785542	-0.0282045		-0.0783554	-0.131757	-0.081612	-0.0767328	-0.128511	-0.0783667		-0.0432845	-0.122806	-0.0760617	-0.0395345	-0.115306	-0.0685615		-0.0388524	-0.0841683	-0.0333974	-0.0361494	-0.0787622	-0.0279914		-0.100168	-0.155597	-0.105555	-0.0991147	-0.15349	-0.103448
3	-0.0248333	0.074851	0.0110192	-0.029892	0.0647337	0.000901935		-0.00480445	0.0760017	0.00808342	-0.0135998	0.0584108	-0.00950749		0.0460069	0.132645	0.0642528	0.0413684	0.123368	0.0549757		0.000481691	0.0755237	0.00566123	-0.00205802	0.0704442	0.000581736		0.00520998	0.076577	0.00661551	-0.0054538	0.0552493	-0.0147122		0.0714125	0.160966	0.0923374	0.0688526	0.155846	0.0872174		-0.0222809	0.0469632	-0.0236345	-0.0237712	0.0439825	-0.0266153
4	0.14617	0.0865144	0.23949	0.143464	0.0811015	0.234077		-0.0246276	-0.152823	-0.0127142	-0.0426209	-0.188809	-0.0487009		-0.0186939	-0.149367	-0.0102552	-0.0301468	-0.172273	-0.0331612		-0.00998408	-0.13944	-0.000751062	-0.015724	-0.15092	-0.0122311		-0.110027	-0.272491	-0.138816	-0.135663	-0.323765	-0.19009		-0.015727	-0.147638	-0.00902571	-0.0239098	-0.164004	-0.0253914		-0.00562916	-0.134477	0.004001	-0.00851266	-0.140244	-0.00176609
5	-0.410408	-0.671753	-0.679047	-0.327851	-0.506638	-0.513932		-0.494832	-0.722398	-0.736574	-0.423252	-0.579237	-0.593414		-0.108215	-0.27117	-0.297699	-0.0530861	-0.160911	-0.187439		-0.00412951	-0.109061	-0.0962699	0.0308895	-0.0390218	-0.026231		-0.537044	-0.74772	-0.765338	-0.470953	-0.615537	-0.633155		0.0850932	-0.0455563	-0.078261	0.131997	0.0482526	0.0155478		0.0479133	-0.028006	0.00444447	0.0728772	0.0219227	0.0543731
6	0.116449	0.485442	0.37018	0.117824	0.488192	0.37293		-0.103216	0.189261	0.0765136	-0.0550849	0.285523	0.172775		0.26507	0.54065	0.39843	0.296037	0.602585	0.460364		0.343476	0.640284	0.518228	0.362761	0.678853	0.556797		-0.213048	0.0411705	-0.0703197	-0.141539	0.184188	0.0726979		0.449213	0.716345	0.559388	0.471598	0.761115	0.604159		0.38268	0.690101	0.578127	0.396122	0.716987	0.605013
7	0.35521	0.866949	0.617192	0.115476	0.387481	0.137724		-0.0072524	0.329135	0.11908	-0.256758	-0.169879	-0.379934		-0.60751	-0.317821	-0.47831	-0.734355	-0.571514	-0.732003		-0.145267	0.146424	-0.029151	-0.21066	0.015638	-0.159937		-0.188483	0.0602274	-0.129976	-0.442874	-0.448559	-0.638763		-0.907638	-0.641299	-0.777005	-0.973153	-0.772332	-0.908037		0.0858537	0.378547	0.195428	0.0511877	0.309214	0.126095
8	2.14392	2.93706	3.58472	2.2409	3.13103	3.77869		2.3643	3.33213	3.98113	2.34361	3.29076	3.93976		1.77866	2.56171	3.15173	1.6414	2.28718	2.8772		1.33428	1.9249	2.45412	1.20546	1.66725	2.19648		2.47448	3.52966	4.17934	2.39496	3.37062	4.02029		1.48584	2.1765	2.73703	1.29029	1.7854	2.34593		1.11209	1.60649	2.10532	0.987495	1.35729	1.85612
9	3.45644	5.55463	5.08485	3.07571	4.79317	4.32339		2.27328	4.05399	3.55496	1.80528	3.11797	2.61895		0.922009	2.38376	1.84783	0.567207	1.67415	1.13822		0.427883	1.65801	1.08455	0.210726	1.22369	0.650231		1.6817	3.30367	2.79002	1.17006	2.28037	1.76672		0.246373	1.54865	0.994269	-0.0518266	0.952245	0.397861		0.18082	1.29513	0.702911	0.0324846	0.998453	0.406236
Backward Barrier
1	0.270435	1.13252	0.799772	0.224462	1.04057	0.707824		0.0397862	0.626208	0.254844	-0.00188403	0.542867	0.171503		0.122818	0.647842	0.268867	0.0989357	0.600078	0.221103		0.0354445	0.520571	0.138233	0.0225887	0.494859	0.112521		-0.0755384	0.373053	-0.0176195	-0.115057	0.294015	-0.0966572		0.164333	0.658659	0.275879	0.149346	0.628683	0.245902		-0.00824211	0.456935	0.0729162	-0.0155848	0.44225	0.0582307
2	0.0746863	0.380841	0.187511	-0.0260227	0.179423	-0.0139066		0.0233893	0.278219	0.0736424	-0.0436084	0.144223	-0.0603537		-0.00601333	0.231708	0.0248673	-0.0415938	0.160546	-0.0462943		-0.0833827	0.144566	-0.0636234	-0.101317	0.108697	-0.0994921		-0.00225926	0.226908	0.016708	-0.0524012	0.126623	-0.0835772		-0.0207146	0.208453	0.000479663	-0.0405864	0.168708	-0.0392647		-0.122067	0.100995	-0.107869	-0.131178	0.0827727	-0.126091
3	-0.495128	0.0607888	-0.897093	-0.630218	-0.209391	-1.16727		-0.375901	0.31735	-0.609526	-0.39488	0.279391	-0.647486		-0.179528	0.607635	-0.302884	-0.165439	0.635814	-0.274705		0.0754982	0.933342	0.032255	0.0878033	0.957952	0.0568654		-0.316287	0.445631	-0.465743	-0.277212	0.523782	-0.387593		-0.0813415	0.752777	-0.149563	-0.0507177	0.814025	-0.0883152		0.203011	1.0962	0.199825	0.214424	1.11902	0.222651
4	-0.147979	0.706219	-0.228804	-0.342629	0.316917	-0.618105		-0.208336	0.670264	-0.260424	-0.298951	0.489032	-0.441656		-0.0661145	0.839512	-0.0886572	-0.104489	0.762763	-0.165406		-0.00224663	0.92414	-0.00136241	-0.019736	0.889161	-0.0363415		-0.238514	0.652287	-0.276234	-0.277112	0.575089	-0.353432		0.00499608	0.924136	-0.00277379	-0.00725719	0.899629	-0.027281		0.0296873	0.966455	0.042285	0.0226403	0.95236	0.0281907
5	0.195628	0.0274732	0.438172	0.60214	0.840499	1.2512		0.110707	-0.13498	0.187553	0.42396	0.491529	0.814062		0.209444	-0.0720642	0.244358	0.366693	0.242436	0.558858		0.350592	0.107352	0.444523	0.434443	0.275056	0.612226		0.0682464	-0.216207	0.0622429	0.334869	0.317044	0.595494		0.258813	-0.0406061	0.272761	0.338059	0.11789	0.431257		0.421166	0.19706	0.544605	0.468318	0.291366	0.63891
6	-0.529948	-0.891722	-0.770828	-0.363689	-0.559205	-0.43831		-0.397745	-0.77189	-0.633982	-0.289749	-0.555899	-0.41799		-0.148006	-0.441498	-0.268202	-0.0623136	-0.270112	-0.0968153		0.0440497	-0.182958	0.0128082	0.0954611	-0.0801335	0.115632		-0.331643	-0.711974	-0.565558	-0.25278	-0.554245	-0.40783		-0.0231365	-0.276302	-0.0853118	0.0514044	-0.127218	0.063772		0.140077	-0.0536873	0.153313	0.174348	0.0148556	0.221856
7	-0.289006	-0.0391814	-0.225913	-0.273558	-0.00828613	-0.195017		-0.731453	-0.671504	-0.832035	-0.749648	-0.707893	-0.868424		-0.510925	-0.411042	-0.496138	-0.473441	-0.336075	-0.421171		-0.1002	0.0486314	-0.0505772	-0.0629488	0.123135	0.0239263		-0.952677	-0.987666	-1.1351	-0.987692	-1.0577	-1.20513		-0.40066	-0.280811	-0.32819	-0.335338	-0.150165	-0.197545		0.105162	0.278468	0.172203	0.142297	0.35274	0.246475
8	1.1087	2.37204	3.20863	1.53889	3.23244	4.06902		1.15543	2.25759	3.04052	1.38517	2.71708	3.50001		0.731795	1.58945	2.31037	0.729591	1.58504	2.30596		0.734905	1.3878	2.03127	0.695364	1.30871	1.95219		1.17879	2.20037	2.95647	1.30831	2.45941	3.21551		0.519978	1.25537	1.94529	0.401801	1.01902	1.70894		0.736461	1.28697	1.89172	0.678251	1.17055	1.7753
9	-5.188	-10.9611	-10.2431	-2.38145	-5.34796	-4.63001		-3.60316	-8.65882	-7.60997	-1.15468	-3.76184	-2.71298		-2.51012	-7.15548	-5.89387	-0.991075	-4.11737	-2.85576		-1.47995	-5.65324	-4.12058	-0.59513	-3.88358	-2.35092		-2.81074	-7.50771	-6.2934	-0.541295	-2.96878	-1.75447		-1.96359	-6.40381	-5.03582	-0.909274	-4.29513	-2.92715		-0.964862	-4.90212	-3.23393	-0.397157	-3.76669	-2.0985
Reaction Energy
1	-0.12858	-0.572191	-0.486901	-0.115881	-0.546792	-0.461502		0.0298625	-0.25379	-0.147032	0.0463	-0.220914	-0.114156		0.00425944	-0.234929	-0.120981	0.0140607	-0.215327	-0.101379		0.0560083	-0.157453	-0.0411569	0.0612364	-0.146997	-0.0307004		0.109084	-0.0945893	0.0229028	0.12739	-0.0579755	0.0595166		-0.00854207	-0.225499	-0.107956	-0.002059	-0.212533	-0.0949898		0.0818827	-0.118715	-0.00124462	0.0848243	-0.112832	0.00463876
2	-0.0675698	-0.386897	-0.138535	0.0342666	-0.183225	0.0651378		-0.0498734	-0.362109	-0.108025	0.02	-0.222361	0.031723		-0.0287163	-0.315783	-0.058593	0.00962473	-0.239101	0.0180899		0.00502738	-0.276323	-0.0179886	0.0245841	-0.237209	0.0211254		-0.0410252	-0.349714	-0.0927697	0.0128668	-0.241929	0.0150157		-0.0181378	-0.292621	-0.0338771	0.00443706	-0.24747	0.0112733		0.0218992	-0.256592	0.00231361	0.0320638	-0.236263	0.0226431
3	0.470295	0.0140623	0.908112	0.600326	0.274125	1.16817		0.371096	-0.241349	0.61761	0.381281	-0.22098	0.637978		0.225535	-0.47499	0.367137	0.206807	-0.512446	0.329681		-0.0750165	-0.857818	-0.0265938	-0.0898613	-0.887508	-0.0562836		0.321497	-0.369054	0.472359	0.271758	-0.468533	0.37288		0.152754	-0.591811	0.241901	0.11957	-0.658179	0.175533		-0.225292	-1.04923	-0.223459	-0.238195	-1.07504	-0.249266
4	0.294149	-0.619704	0.468293	0.486093	-0.235816	0.852182		0.183708	-0.823087	0.24771	0.25633	-0.677842	0.392955		0.0474206	-0.988879	0.078402	0.0743418	-0.935036	0.132245		-0.00773745	-1.06358	0.000611349	0.00401193	-1.04008	0.0241104		0.128488	-0.924778	0.137418	0.141449	-0.898854	0.163342		-0.0207231	-1.07177	-0.00625192	-0.0166526	-1.06363	0.00188958		-0.0353165	-1.10093	-0.038284	-0.031153	-1.0926	-0.0299568
5	-0.606036	-0.699226	-1.11722	-0.929991	-1.34714	-1.76513		-0.605539	-0.587417	-0.924127	-0.847212	-1.07077	-1.40748		-0.317659	-0.199106	-0.542057	-0.419779	-0.403347	-0.746298		-0.354722	-0.216413	-0.540793	-0.403554	-0.314078	-0.638457		-0.60529	-0.531513	-0.82758	-0.805822	-0.932581	-1.22865		-0.17372	-0.00495017	-0.351022	-0.206062	-0.0696374	-0.415709		-0.373253	-0.225066	-0.540161	-0.395441	-0.269443	-0.584537
6	0.646396	1.37716	1.14101	0.481513	1.0474	0.811241		0.294529	0.961151	0.710495	0.234665	0.841421	0.590765		0.413076	0.982148	0.666632	0.358351	0.872696	0.55718		0.299427	0.823242	0.50542	0.2673	0.758987	0.441165		0.118596	0.753145	0.495239	0.11124	0.738434	0.480528		0.47235	0.992647	0.6447	0.420194	0.888333	0.540387		0.242602	0.743788	0.424814	0.221774	0.702132	0.383157
7	0.644215	0.90613	0.843105	0.389034	0.395767	0.332742		0.724201	1.00064	0.951115	0.49289	0.538014	0.48849		-0.0965853	0.0932207	0.0178287	-0.260914	-0.23544	-0.310832		-0.0450673	0.0977931	0.0214262	-0.147711	-0.107497	-0.183864		0.764194	1.04789	1.00512	0.544818	0.609138	0.566364		-0.506978	-0.360488	-0.448814	-0.637815	-0.622166	-0.710493		-0.0193084	0.100079	0.023225	-0.0911097	-0.0435256	-0.12038
8	1.03522	0.565018	0.376096	0.702011	-0.101407	-0.290329		1.20887	1.07453	0.940609	0.958439	0.573671	0.439745		1.04687	0.972261	0.841358	0.911808	0.702143	0.57124		0.599377	0.537101	0.422854	0.510099	0.358542	0.244295		1.29569	1.32929	1.22286	1.08665	0.91121	0.804782		0.965864	0.921125	0.791733	0.888493	0.766379	0.636988		0.375633	0.319521	0.213602	0.309244	0.186741	0.0808221
9	8.64444	16.5157	15.328	5.45716	10.1411	8.9534		5.87644	12.7128	11.1649	2.95995	6.87981	5.33193		3.43212	9.53924	7.7417	1.55828	5.79152	3.99398		1.90783	7.31124	5.20513	0.805855	5.10727	3.00115		4.49244	10.8114	9.08342	1.71135	5.24915	3.52119		2.20997	7.95246	6.03009	0.857447	5.24738	3.32501		1.14568	6.19724	3.93684	0.429641	4.76514	2.50474
MAE	1.02366	1.83228	1.80576	0.805455	1.33176	1.38703		0.791054	1.54503	1.40539	0.59066	1.07504	0.996989		0.518703	1.20929	0.991223	0.383559	0.913799	0.716233		0.321918	0.978966	0.66832	0.245476	0.792653	0.509776		0.708808	1.40615	1.23372	0.510128	0.985708	0.842744		0.423057	1.08032	0.822261	0.319688	0.856677	0.600175		0.268988	0.893466	0.578285	0.215498	0.768419	0.468107
C. MOBH31/I: TIGHTENED SEMICORE SETTINGS WITHOUT AND WITH DCIOR CONTRIBUTION
Forward Barrier
1	0.0857342	0.46007	0.226435	0.053556	0.395714	0.162078		0.104304	0.382901	0.13467	0.0802492	0.334792	0.0865607		0.116394	0.376139	0.126058	0.102436	0.348223	0.0981412		0.081043	0.329559	0.0794233	0.0733661	0.314206	0.0640694		0.113588	0.344316	0.0887873	0.0935957	0.304331	0.048802		0.12244	0.372759	0.121752	0.11353	0.354938	0.103931		0.0633673	0.306269	0.0561061	0.0588311	0.297197	0.0470335
2	-0.0347654	-0.077454	-0.0147488	-0.0343639	-0.0766511	-0.0139459		0.0066019	-0.0605781	-0.00192262	0.0099031	-0.0539757	0.00467983		-0.00833973	-0.0705289	-0.011857	-0.00501801	-0.0638854	-0.00521344		-0.0584482	-0.123931	-0.0645986	-0.0567035	-0.120441	-0.0611092		0.0272856	-0.0521402	0.00449049	0.0320366	-0.042638	0.0139927		-0.0158105	-0.0755043	-0.0168241	-0.0124786	-0.0688402	-0.0101601		-0.0835025	-0.150632	-0.0909695	-0.0825463	-0.148719	-0.089057
3	-0.0267315	0.0893955	-0.00696335	-0.0356822	0.0714942	-0.0248647		0.0116263	0.125864	0.0283413	0.00382685	0.110265	0.0127423		0.0654904	0.186075	0.087765	0.0609885	0.177071	0.078761		0.010001	0.117199	0.0182774	0.00747116	0.11214	0.0132176		0.0308051	0.144098	0.0459936	0.0235814	0.129651	0.0315458		0.0924225	0.21618	0.117477	0.0895694	0.210474	0.11177		-0.0177437	0.0827617	-0.0164664	-0.0192875	0.079674	-0.0195541
4	0.200244	0.246496	0.282577	0.187799	0.221606	0.257687		0.0332557	0.0222939	0.0495303	0.0156658	-0.0128862	0.0143503		-0.0288012	-0.0521213	-0.0264568	-0.0398479	-0.0742149	-0.0485505		-0.0354108	-0.0604277	-0.0345357	-0.0410838	-0.0717738	-0.0458818		-0.0502382	-0.089807	-0.0669928	-0.0704007	-0.130132	-0.107318		-0.0598297	-0.0893289	-0.0644504	-0.0676047	-0.104879	-0.0800008		-0.0387155	-0.0645809	-0.0385751	-0.0417017	-0.0705533	-0.0445475
5	-0.182125	-0.383009	-0.38722	-0.0234659	-0.0656904	-0.0699013		-0.393893	-0.556037	-0.54732	-0.290212	-0.348673	-0.339957		-0.00471122	-0.0821559	-0.0712529	0.0626202	0.0525083	0.0634113		0.13115	0.12099	0.141979	0.172054	0.2028	0.223788		-0.499776	-0.642551	-0.627371	-0.423584	-0.490165	-0.474985		0.189879	0.154785	0.166781	0.239036	0.253099	0.265095		0.19908	0.222563	0.248595	0.22677	0.277945	0.303977
6	0.390921	0.780655	0.680599	0.47807	0.954953	0.854898		-0.0854024	0.143782	0.0315844	-0.0291067	0.256374	0.144176		0.275328	0.508523	0.389637	0.302009	0.561887	0.443001		0.293782	0.537695	0.422095	0.308932	0.567997	0.452397		-0.323564	-0.174654	-0.292923	-0.282695	-0.0929153	-0.211184		0.455693	0.690893	0.568663	0.467568	0.714643	0.592413		0.303008	0.552281	0.438324	0.312394	0.571052	0.457095
7	-0.00896989	0.625553	0.260403	-0.334344	-0.0251951	-0.390344		0.175945	0.838584	0.471505	-0.0329927	0.420707	0.0536281		-0.344964	0.225471	-0.150944	-0.447646	0.0201036	-0.356311		0.0839116	0.64198	0.252023	0.0302397	0.534635	0.144678		0.268402	0.9451	0.577056	0.117683	0.643658	0.275614		-0.605418	-0.0810854	-0.462168	-0.654973	-0.180198	-0.561281		0.298349	0.850235	0.453507	0.269183	0.791901	0.395173
8	1.89724	2.95339	3.18587	1.86985	2.89862	3.1311		2.02288	3.25392	3.5106	1.8602	2.92855	3.18523		1.44899	2.42705	2.67226	1.24457	2.0182	2.26341		1.22497	2.04262	2.28028	1.07049	1.73365	1.97131		2.0857	3.40418	3.67297	1.85537	2.94351	3.21229		1.16204	2.01362	2.25308	0.936753	1.56303	1.8025		1.11295	1.8504	2.08429	0.983444	1.59138	1.82526
9	1.55357	3.02703	2.76909	0.292358	0.504592	0.246658		1.12103	2.33878	2.06622	0.184898	0.466504	0.193942		0.0682655	0.942358	0.646846	-0.511587	-0.21736	-0.512871		-0.411648	0.159754	-0.163558	-0.73679	-0.490538	-0.81385		0.904758	1.99466	1.71478	0.131168	0.44746	0.167583		-0.458117	0.244147	-0.0628392	-0.85983	-0.559292	-0.866278		-0.651605	-0.231547	-0.56876	-0.849392	-0.627127	-0.96434
Backward Barrier
1	0.212161	1.02794	0.692765	0.165566	0.934744	0.599573		0.0501878	0.622642	0.252331	0.0089204	0.540107	0.169796		0.0897335	0.602627	0.226263	0.0658647	0.554889	0.178525		-0.020611	0.453293	0.0739624	-0.0334625	0.42759	0.048259		-0.0307989	0.419996	0.0321145	-0.0694022	0.342788	-0.0450929		0.109506	0.592619	0.213228	0.0943369	0.56228	0.182889		-0.0757832	0.378627	-0.00218773	-0.0831261	0.363941	-0.0168738
2	0.050423	0.291119	0.118169	-0.0592099	0.0718532	-0.101097		0.0234351	0.238889	0.0590128	-0.0467442	0.0985296	-0.0813465		-0.0165197	0.183606	0.00139991	-0.0525391	0.111566	-0.0706396		-0.0509524	0.145179	-0.0371589	-0.0690614	0.108961	-0.0733773		0.0099411	0.212774	0.0294346	-0.0405113	0.111868	-0.0714715		-0.0364971	0.155964	-0.0274065	-0.0554366	0.118085	-0.0652861		-0.0681688	0.125966	-0.0564383	-0.0773225	0.107658	-0.0747462
3	-0.530017	-0.266004	-0.905587	-0.637845	-0.48166	-1.12124		-0.482063	-0.112363	-0.726776	-0.496716	-0.14167	-0.756083		-0.135888	0.333868	-0.268614	-0.121717	0.36221	-0.240271		0.110438	0.655335	0.0623623	0.122984	0.680428	0.0874551		-0.458086	-0.0355423	-0.637371	-0.426152	0.0283257	-0.573503		0.0371988	0.556983	-0.0395323	0.0657822	0.61415	0.017635		0.233601	0.816069	0.22785	0.245335	0.839537	0.251318
4	-0.212986	0.478281	-0.317891	-0.403438	0.0973765	-0.698796		-0.0721844	0.684682	-0.104611	-0.155652	0.517747	-0.271546		0.00378123	0.775903	-0.011461	-0.0324399	0.70346	-0.0839041		0.0179498	0.801868	0.0160379	0.000732189	0.767432	-0.0183977		-0.00178384	0.787883	0.00202918	-0.0317583	0.727932	-0.0579213		0.0417641	0.821513	0.035114	0.0291659	0.796316	0.00991689		0.025034	0.81485	0.0297874	0.0173183	0.799418	0.0143556
5	0.400822	0.692498	0.592015	0.908802	1.70846	1.60797		0.0858932	0.259439	0.148476	0.406721	0.901099	0.790136		0.265939	0.403603	0.281504	0.43241	0.736548	0.614449		0.417007	0.590428	0.473108	0.504599	0.765613	0.648293		-0.0715712	0.0429089	-0.0732939	0.155681	0.497419	0.381216		0.355963	0.475685	0.348018	0.445255	0.654273	0.526606		0.492541	0.683841	0.56891	0.540693	0.780145	0.665214
6	-0.274079	-0.393865	-0.462241	-0.0298715	0.0945507	0.0261751		-0.132974	-0.158604	-0.221122	0.0312687	0.169883	0.107365		0.0413319	0.0664619	0.00534519	0.149021	0.281842	0.220726		0.198544	0.293625	0.235252	0.260771	0.41808	0.359708		-0.0624211	-0.0409732	-0.100563	0.0618387	0.20755	0.14796		0.128485	0.178995	0.118579	0.207897	0.337822	0.277406		0.277151	0.407206	0.350205	0.316647	0.486199	0.429199
7	-0.365192	0.135448	-0.21074	-0.382121	0.101591	-0.244598		-0.591542	-0.209358	-0.581981	-0.562521	-0.151315	-0.523938		-0.172509	0.277215	-0.102548	-0.107149	0.407937	0.0281741		0.00880142	0.453008	0.0617881	0.0513758	0.538158	0.146938		-0.704717	-0.381761	-0.767602	-0.65272	-0.277767	-0.663609		0.037007	0.520502	0.137169	0.120537	0.687563	0.30423		0.0994568	0.540904	0.143956	0.130638	0.603268	0.20632
8	1.04661	2.82079	2.96271	1.45979	3.64715	3.78907		1.01254	2.59598	2.71213	1.15721	2.88531	3.00146		0.913212	2.26259	2.3634	0.886648	2.20946	2.31027		0.810537	1.88713	1.96345	0.756832	1.77972	1.85604		0.995506	2.48358	2.58683	1.00591	2.5044	2.60765		0.863548	2.0959	2.18904	0.751369	1.87154	1.96468		0.7592	1.6994	1.76348	0.691925	1.56485	1.62893
9	-4.48749	-8.63758	-8.43732	-0.290045	-0.242692	-0.0424342		-3.02797	-6.38182	-6.13299	0.0320733	-0.261701	-0.0128783		-1.88365	-4.54164	-4.2798	-0.0510519	-0.876411	-0.614564		-0.997069	-3.04144	-2.74727	0.0104978	-1.02628	-0.732108		-2.2982	-5.25394	-4.98083	0.193132	-0.271205	0.0018997		-1.31149	-3.62155	-3.3532	-0.0926145	-1.18377	-0.915407		-0.553779	-2.29133	-1.981	0.0412726	-1.10121	-0.790881
Reaction Energy
1	-0.126427	-0.567865	-0.46633	-0.11201	-0.53903	-0.437495		0.0541157	-0.239742	-0.117662	0.0713288	-0.205315	-0.0832351		0.0266609	-0.226487	-0.100205	0.0365715	-0.206666	-0.0803834		0.101654	-0.123734	0.0054609	0.106829	-0.113384	0.0158104		0.144387	-0.0756797	0.0566728	0.162998	-0.0384576	0.0938949		0.0129335	-0.21986	-0.0914766	0.0191929	-0.207341	-0.0789576		0.13915	-0.0723572	0.0582938	0.141957	-0.0667437	0.0639073
2	-0.0851884	-0.368573	-0.132918	0.024846	-0.148504	0.0871508		-0.0168332	-0.299467	-0.0609354	0.0566473	-0.152505	0.0860264		0.00817999	-0.254135	-0.0132569	0.0475211	-0.175452	0.0654262		-0.00749582	-0.26911	-0.0274397	0.0123579	-0.229402	0.0122682		0.0173445	-0.264914	-0.0249441	0.0725479	-0.154506	0.0854642		0.0206866	-0.231469	0.0105824	0.042958	-0.186925	0.055126		-0.0153337	-0.276598	-0.0345311	-0.00522376	-0.256378	-0.0143108
3	0.503286	0.355399	0.898624	0.602163	0.553154	1.09638		0.493689	0.238227	0.755118	0.500543	0.251935	0.768825		0.201379	-0.147793	0.356379	0.182706	-0.185139	0.319032		-0.100437	-0.538136	-0.0440849	-0.115513	-0.568288	-0.0742375		0.488891	0.179641	0.683364	0.449733	0.101325	0.605049		0.0552237	-0.340803	0.157009	0.0237872	-0.403676	0.0941354		-0.251345	-0.733307	-0.244317	-0.264622	-0.759863	-0.270872
4	0.413229	-0.231786	0.600468	0.591237	0.12423	0.956483		0.10544	-0.662388	0.154141	0.171317	-0.530633	0.285896		-0.0325824	-0.828024	-0.0149958	-0.00740794	-0.777675	0.0353537		-0.0533605	-0.862295	-0.0505736	-0.0418159	-0.839206	-0.0274842		-0.0484543	-0.87769	-0.069022	-0.0386424	-0.858064	-0.0493969		-0.101594	-0.910842	-0.0995644	-0.0967706	-0.901196	-0.0899177		-0.0637496	-0.879431	-0.0683625	-0.0590199	-0.869971	-0.0589031
5	-0.582947	-1.07551	-0.979234	-0.932268	-1.77415	-1.67788		-0.479786	-0.815475	-0.695796	-0.696933	-1.24977	-1.13009		-0.270651	-0.485759	-0.352757	-0.36979	-0.68404	-0.551038		-0.285858	-0.469438	-0.331129	-0.332545	-0.562813	-0.424504		-0.428205	-0.68546	-0.554077	-0.579265	-0.987584	-0.856201		-0.166083	-0.3209	-0.181237	-0.206219	-0.401174	-0.261511		-0.293461	-0.461277	-0.320315	-0.313922	-0.5022	-0.361238
6	0.665	1.17452	1.14284	0.507942	0.860403	0.828723		0.0475715	0.302386	0.252707	-0.0603754	0.086491	0.0368115		0.233996	0.442061	0.384291	0.152988	0.280044	0.222275		0.0952371	0.24407	0.186843	0.0481608	0.149916	0.0926891		-0.261143	-0.133681	-0.19236	-0.344534	-0.300465	-0.359144		0.327208	0.511898	0.450084	0.25967	0.376821	0.315007		0.0258578	0.145075	0.0881188	-0.004253	0.0848522	0.0278962
7	0.356222	0.490105	0.471143	0.0477774	-0.126786	-0.145747		0.767487	1.04794	1.05349	0.529528	0.572022	0.577566		-0.172454	-0.0517443	-0.048396	-0.340497	-0.387834	-0.384485		0.0751101	0.188972	0.190235	-0.0211361	-0.00352266	-0.00225999		0.973119	1.32686	1.34466	0.770403	0.921425	0.939223		-0.642425	-0.601588	-0.599337	-0.77551	-0.867761	-0.865511		0.198892	0.309331	0.309551	0.138544	0.188633	0.188853
8	0.85063	0.132604	0.223157	0.410065	-0.748526	-0.657972		1.01034	0.657938	0.798476	0.702989	0.0432313	0.183769		0.535777	0.164457	0.308855	0.357919	-0.191261	-0.0468632		0.414428	0.155486	0.316825	0.313653	-0.0460678	0.115271		1.0902	0.920605	1.08614	0.849451	0.43911	0.60464		0.298495	-0.0822829	0.0640449	0.185384	-0.308507	-0.162179		0.353754	0.151	0.32081	0.291519	0.0265289	0.196338
9	6.04106	11.6646	11.2064	0.582403	0.747284	0.289093		4.149	8.7206	8.19921	0.152825	0.728205	0.20682		1.95191	5.484	4.92664	-0.460535	0.659051	0.101693		0.585421	3.20119	2.58371	-0.747288	0.53574	-0.0817418		3.20296	7.24859	6.69561	-0.061964	0.718665	0.165684		0.853372	3.8657	3.29036	-0.767215	0.624474	0.0491293		-0.0978259	2.05979	1.41224	-0.890664	0.474084	-0.173459
MAE	0.79941	1.46102	1.43091	0.424329	0.674691	0.724421		0.613259	1.1841	1.10625	0.309161	0.534081	0.485513		0.34509	0.829719	0.675155	0.245611	0.493516	0.371768		0.247454	0.685477	0.476424	0.223953	0.507733	0.318783		0.577476	1.08015	1.00031	0.333213	0.544938	0.476013		0.317079	0.742347	0.564408	0.284461	0.559743	0.393665		0.251571	0.635468	0.443554	0.262872	0.530779	0.354802
D. SUMMARY OF MAEs
	In the overall statistics of the MOBH35 set, the results for its MOBH35/II-III subset were always obtained with the traditional settings.
		MOBH35: Traditional Settings							MOBH35/I: Traditional Settings							MOBH35/II-III: Traditional Settings							MOBH35: Tightened Semicore Settings							MOBH35/I: Tightened Semicore Settings
		without DCIOR			with DCIOR				without DCIOR			with DCIOR				without DCIOR			with DCIOR				without DCIOR			with DCIOR				without DCIOR			with DCIOR
		C-CCSD	C-CCSD(T0)	C-CCSD(T1)	C-CCSD	C-CCSD(T0)	C-CCSD(T1)		C-CCSD	C-CCSD(T0)	C-CCSD(T1)	C-CCSD	C-CCSD(T0)	C-CCSD(T1)		C-CCSD	C-CCSD(T0)	C-CCSD(T1)	C-CCSD	C-CCSD(T0)	C-CCSD(T1)		C-CCSD	C-CCSD(T0)	C-CCSD(T1)	C-CCSD	C-CCSD(T0)	C-CCSD(T1)		C-CCSD	C-CCSD(T0)	C-CCSD(T1)	C-CCSD	C-CCSD(T0)	C-CCSD(T1)
	X=6	0.612833	1.24734	1.07587	0.463867	0.90393	0.809914		1.02366	1.83228	1.80576	0.805455	1.33176	1.38703		0.427962	0.984122	0.747428	0.310152	0.711408	0.550214		0.543239	1.13212	0.959542	0.345586	0.700013	0.604278		0.79941	1.46102	1.43091	0.424329	0.674691	0.724421
	X=7	0.408059	0.94239	0.712223	0.320585	0.658862	0.533577		0.791054	1.54503	1.40539	0.59066	1.07504	0.996989		0.235712	0.671203	0.4003	0.199051	0.471579	0.325042		0.352882	0.830378	0.619387	0.233223	0.490977	0.374844		0.613259	1.1841	1.10625	0.309161	0.534081	0.485513
	X=8	0.261187	0.735491	0.465283	0.21103	0.552238	0.355006		0.518703	1.20929	0.991223	0.383559	0.913799	0.716233		0.145305	0.52228	0.22861	0.133391	0.389536	0.192454		0.207308	0.617692	0.367193	0.168218	0.421806	0.248103		0.34509	0.829719	0.675155	0.245611	0.493516	0.371768
	X=9	0.164943	0.614266	0.307758	0.130192	0.502212	0.235844		0.321918	0.978966	0.66832	0.245476	0.792653	0.509776		0.0943043	0.450152	0.145505	0.0783138	0.371513	0.112574		0.141834	0.523184	0.248204	0.123512	0.413788	0.17657		0.247454	0.685477	0.476424	0.223953	0.507733	0.318783
	CPS(6/7)	0.345762	0.810618	0.561559	0.301717	0.579699	0.462602		0.708808	1.40615	1.23372	0.510128	0.985708	0.842744		0.182392	0.54263	0.259085	0.207932	0.396994	0.291538		0.305004	0.709446	0.489119	0.246813	0.442908	0.348789		0.577476	1.08015	1.00031	0.333213	0.544938	0.476013
	CPS(7/8)	0.215118	0.646097	0.367769	0.182946	0.51306	0.285137		0.423057	1.08032	0.822261	0.319688	0.856677	0.600175		0.121545	0.450698	0.163247	0.121412	0.358433	0.14337		0.182228	0.541209	0.287745	0.172013	0.420908	0.221048		0.317079	0.742347	0.564408	0.284461	0.559743	0.393665
	CPS(8/9)	0.145362	0.568346	0.26461	0.122043	0.496714	0.211862		0.268988	0.893466	0.578285	0.215498	0.768419	0.468107		0.0897296	0.422042	0.123457	0.0799883	0.374446	0.0965514		0.139956	0.488277	0.222797	0.136745	0.422963	0.176698		0.251571	0.635468	0.443554	0.262872	0.530779	0.354802

## Sheet: BASIS_SET_DEPENDENCY
BASIS SET DEPENDENCE OF THE CIOR CONTRIBUTION FOR THE REACTION 32 OF THE MOBH35 SET AT THE DLPNO-CCSD(T1) LEVEL
For all basis sets considered below, DCIOR contributions were estimated with the CXcoeffients derived by using the data obtained with the def2-SVP basis set.
A. ABSOLUTE ENERGIES WITH AND WITHOUT DCIOR CONTRIBUTION (HARTREE)
			CCSD(T)		DLPNO-CCSD(T1)
					X=6				X=7				X=8				X=9				CPS(6/7)			CPS(7/8)			CPS(8/9)
Basis Set	Complex	HF	C-CCSD(T)		||t1||	C-CCSD(T1)			||t1||	C-CCSD(T1)			||t1||	C-CCSD(T1)			||t1||	C-CCSD(T1)			C-CCSD(T1)			C-CCSD(T1)			C-CCSD(T1)
						without DCIOR	with DCIOR			without DCIOR	with DCIOR			without DCIOR	with DCIOR			without DCIOR	with DCIOR		without DCIOR	with DCIOR		without DCIOR	with DCIOR		without DCIOR	with DCIOR
def2-SVP	RC	-995.026	-1.42243		0.144087	-1.41244	-1.41558		0.164183	-1.41854	-1.42095		0.175342	-1.42068	-1.42205		0.18058	-1.4217	-1.42242		-1.42159	-1.42363		-1.42175	-1.4226		-1.42221	-1.42261
	TS	-994.979	-1.43202		0.130794	-1.42353	-1.42612		0.149177	-1.42894	-1.43093		0.156004	-1.43068	-1.43176		0.159928	-1.43147	-1.43204		-1.43164	-1.43333		-1.43155	-1.43218		-1.43187	-1.43219
	PC	-995.068	-1.43603		0.100394	-1.42857	-1.4301		0.111417	-1.43336	-1.43447		0.115656	-1.43505	-1.43565		0.11815	-1.43572	-1.43603		-1.43575	-1.43665		-1.4359	-1.43624		-1.43606	-1.43623
def2-TZVP	RC	-995.49	-1.68702		0.142031	-1.67574	-1.67879		0.160215	-1.6817	-1.68399		0.173001	-1.6846	-1.68594		0.182209	-1.68613	-1.68687		-1.68469	-1.6866		-1.68605	-1.68691		-1.68689	-1.68733
	TS	-995.447	-1.69662		0.130512	-1.68689	-1.68947		0.147185	-1.69234	-1.69428		0.156644	-1.6948	-1.6959		0.16204	-1.69587	-1.69646		-1.69507	-1.69668		-1.69604	-1.69671		-1.6964	-1.69673
	PC	-995.54	-1.7008		0.101198	-1.69244	-1.69399		0.113673	-1.69717	-1.69833		0.11915	-1.69952	-1.70015		0.122295	-1.70052	-1.70085		-1.69954	-1.7005		-1.70069	-1.70107		-1.70101	-1.7012
def2-QZVP	RC	-995.525	-1.99951		0.131538	-1.98914	-1.99176		0.149881	-1.99407	-1.99608		0.161329	-1.99685	-1.99801						-1.99654	-1.99824		-1.99824	-1.99898
	TS	-995.482	-2.00995		0.120513	-2.00106	-2.00326		0.136775	-2.0055	-2.00717		0.146419	-2.00785	-2.0088						-2.00772	-2.00912		-2.00902	-2.00962
	PC	-995.575	-2.0174		0.0930761	-2.01001	-2.01132		0.104857	-2.01379	-2.01477		0.110907	-2.01583	-2.01638						-2.01568	-2.0165		-2.01685	-2.01719
cc-pVDZ	RC	-995.531	-1.53164		0.139467	-1.52197	-1.52491		0.157568	-1.52785	-1.53007		0.170407	-1.53054	-1.53184		0.176492	-1.53161	-1.5323		-1.5308	-1.53265		-1.53189	-1.53272		-1.53214	-1.53253
	TS	-995.486	-1.54218		0.12677	-1.53315	-1.53558		0.144484	-1.53878	-1.54064		0.151771	-1.54073	-1.54176		0.156159	-1.54161	-1.54215		-1.5416	-1.54317		-1.54171	-1.54232		-1.54204	-1.54234
	PC	-995.577	-1.54432		0.0947897	-1.53655	-1.53791		0.106284	-1.5414	-1.54241		0.110851	-1.54331	-1.54385		0.113724	-1.54401	-1.5443		-1.54382	-1.54466		-1.54426	-1.54458		-1.54437	-1.54453
cc-pVTZ	RC	-995.617	-1.93641		0.132703	-1.92535	-1.92802		0.150485	-1.93113	-1.93315		0.16137	-1.93393	-1.93509		0.169228	-1.93534	-1.93597		-1.93401	-1.93571		-1.93533	-1.93607		-1.93604	-1.93642
	TS	-995.575	-1.94621		0.121299	-1.93668	-1.93891		0.13752	-1.94191	-1.9436		0.146646	-1.94433	-1.94529		0.151434	-1.9453	-1.94581		-1.94453	-1.94595		-1.94554	-1.94614		-1.94579	-1.94607
	PC	-995.667	-1.95099		0.0923683	-1.9428	-1.94409		0.103516	-1.94733	-1.94828		0.109218	-1.94957	-1.9501		0.112017	-1.95034	-1.95062		-1.94959	-1.95038		-1.95069	-1.95101		-1.95072	-1.95087
cc-pVQZ	RC	-995.641	-2.09377		0.12873	-2.0841	-2.08661		0.146891	-2.08858	-2.09051		0.157664	-2.09112	-2.09223		0.164767	-2.09259	-2.09319		-2.09082	-2.09246		-2.09239	-2.09309		-2.09332	-2.09368
	TS	-995.599	-2.10384		0.11753	-2.09542	-2.09751		0.134238	-2.09962	-2.10123		0.142926	-2.1018	-2.10271		0.148415	-2.10287	-2.10336		-2.10172	-2.10309		-2.10289	-2.10345		-2.1034	-2.10368
	PC	-995.692	-2.11088		0.0902928	-2.10408	-2.10532		0.102483	-2.10749	-2.10843		0.108134	-2.10936	-2.10988		0.0145606	-2.11016	-2.11017		-2.1092	-2.10999		-2.11029	-2.1106		-2.11057	-2.11031
aug-cc-pVDZ	RC	-995.543	-1.61016		0.144572	-1.59903	-1.60219		0.163062	-1.60502	-1.60739		0.173557	-1.60794	-1.60929		0.181208	-1.60925	-1.60999		-1.60802	-1.60999		-1.60941	-1.61024		-1.60991	-1.61034
	TS	-995.499	-1.61966		0.131359	-1.60982	-1.61243		0.148266	-1.61553	-1.61749		0.156693	-1.61805	-1.61915		0.161162	-1.61899	-1.61957		-1.61838	-1.62002		-1.61931	-1.61997		-1.61946	-1.61978
	PC	-995.589	-1.62279		0.10023	-1.61418	-1.6157		0.111451	-1.61929	-1.6204		0.11731	-1.62158	-1.6222		0.12006	-1.62236	-1.62268		-1.62185	-1.62276		-1.62273	-1.62309		-1.62274	-1.62292
aug-cc-pVTZ	RC	-995.621	-1.97646		0.132401	-1.96519	-1.96784		0.151685	-1.97107	-1.97312		0.161915	-1.97377	-1.97494		0.169607	-1.9752	-1.97584		-1.97401	-1.97576		-1.97512	-1.97584		-1.97592	-1.97629
	TS	-995.579	-1.98677		0.120986	-1.97695	-1.97917		0.138181	-1.98235	-1.98406		0.147218	-1.9847	-1.98567		0.152198	-1.98578	-1.98629		-1.98505	-1.9865		-1.98587	-1.98647		-1.98632	-1.98661
	PC	-995.671	-1.99367		0.0930366	-1.98537	-1.98668		0.10539	-1.98993	-1.99092		0.11076	-1.99208	-1.99263		0.113592	-1.99291	-1.99319		-1.9922	-1.99304		-1.99316	-1.99349		-1.99332	-1.99348
B. RELATIVE ENERGIES WITH AND WITHOUT DCIOR CONTRIBUTION (kcal/mol)
			CCSD(T)		DLPNO-CCSD(T1)
					X=6			X=7			X=8			X=9			CPS(6/7)			CPS(7/8)			CPS(8/9)
Basis Set	Relative Energy	HF	C-CCSD(T)		C-CCSD(T1)			C-CCSD(T1)			C-CCSD(T1)			C-CCSD(T1)			C-CCSD(T1)			C-CCSD(T1)			C-CCSD(T1)
					without DCIOR	with DCIOR		without DCIOR	with DCIOR		without DCIOR	with DCIOR		without DCIOR	with DCIOR		without DCIOR	with DCIOR		without DCIOR	with DCIOR		without DCIOR	with DCIOR
def2-SVP	Forward Barrier	29.6733	-6.01552		-6.96326	-6.61611		-6.52454	-6.26122		-6.27449	-6.09508		-6.1354	-6.03695		-6.30518	-6.08378		-6.14946	-6.01201		-6.06586	-6.00788
	Backward Barrier	55.9232	2.51947		3.16007	2.49241		2.77308	2.22204		2.74566	2.43875		2.6664	2.50376		2.57959	2.08685		2.73195	2.54711		2.62677	2.53626
	Reaction Energy	-26.25	-8.53499		-10.1233	-9.10853		-9.29763	-8.48326		-9.02015	-8.53383		-8.8018	-8.54071		-8.88478	-8.17063		-8.8814	-8.55911		-8.69263	-8.54415
def2-TZVP	Forward Barrier	27.0515	-6.02252		-6.99615	-6.6979		-6.6755	-6.4512		-6.40265	-6.25168		-6.11347	-6.01627		-6.51518	-6.32785		-6.26622	-6.15191		-5.96888	-5.89856
	Backward Barrier	58.5107	2.62673		3.48193	2.83665		3.03169	2.54215		2.95943	2.66989		2.91542	2.75722		2.80657	2.39491		2.9233	2.73376		2.89342	2.80088
	Reaction Energy	-31.4591	-8.64925		-10.4781	-9.53454		-9.70719	-8.99335		-9.36208	-8.92157		-9.0289	-8.77348		-9.32175	-8.72276		-9.18952	-8.88568		-8.8623	-8.69944
def2-QZVP	Forward Barrier	26.6071	-6.55288		-7.48135	-7.21736		-7.1711	-6.9607		-6.90096	-6.77249					-7.01597	-6.83237		-6.7659	-6.67838
	Backward Barrier	58.363	4.67347		5.61096	5.05423		5.20108	4.7692		5.01106	4.75519					4.99615	4.62668		4.91605	4.74818
	Reaction Energy	-31.7559	-11.2263		-13.0923	-12.2716		-12.3722	-11.7299		-11.912	-11.5277					-12.0121	-11.459		-11.6819	-11.4266
cc-pVDZ	Forward Barrier	28.4047	-6.61575		-7.01405	-6.69289		-6.85668	-6.63536		-6.39398	-6.22586		-6.27413	-6.17944		-6.778	-6.60659		-6.16263	-6.02111		-6.21421	-6.15622
	Backward Barrier	57.0133	1.34168		2.1351	1.46198		1.64328	1.10684		1.61576	1.31486		1.51091	1.35058		1.39738	0.929274		1.602	1.41887		1.45848	1.36843
	Reaction Energy	-28.6086	-7.95742		-9.14915	-8.15487		-8.49997	-7.7422		-8.00974	-7.54072		-7.78504	-7.53001		-8.17537	-7.53587		-7.76462	-7.43998		-7.6727	-7.52466
cc-pVTZ	Forward Barrier	26.8462	-6.14716		-7.10706	-6.83187		-6.76954	-6.56044		-6.52766	-6.40068		-6.25329	-6.17341		-6.60078	-6.42472		-6.40673	-6.32079		-6.11611	-6.05978
	Backward Barrier	58.126	3.00328		3.83961	3.25237		3.39687	2.93787		3.28561	3.01747		3.15997	3.01459		3.1755	2.78062		3.22998	3.05727		3.09715	3.01315
	Reaction Energy	-31.2798	-9.15044		-10.9467	-10.0842		-10.1664	-9.49831		-9.81328	-9.41815		-9.41326	-9.188		-9.77628	-9.20534		-9.63671	-9.37806		-9.21326	-9.07293
cc-pVQZ	Forward Barrier	26.5579	-6.31434		-7.10272	-6.8407		-6.92578	-6.72657		-6.69951	-6.57547		-6.45041	-6.37871		-6.8373	-6.66951		-6.58638	-6.49991		-6.32586	-6.28033
	Backward Barrier	58.1418	4.42314		5.43423	4.89649		4.9416	4.52065		4.74308	4.4985		4.57793	4.27252		4.69528	4.33273		4.64383	4.48743		4.49535	4.15953
	Reaction Energy	-31.5839	-10.7375		-12.537	-11.7372		-11.8674	-11.2472		-11.4426	-11.074		-11.0283	-10.6512		-11.5326	-11.0022		-11.2302	-10.9873		-10.8212	-10.4399
aug-cc-pVDZ	Forward Barrier	27.6589	-5.96133		-6.77075	-6.4244		-6.59429	-6.33633		-6.34128	-6.18534		-6.11064	-6.01456		-6.50606	-6.29229		-6.21478	-6.10984		-5.99532	-5.92917
	Backward Barrier	56.524	1.96153		2.7352	2.05032		2.36312	1.82769		2.21705	1.9149		2.11187	1.95005		2.17709	1.71638		2.14401	1.9585		2.05928	1.96762
	Reaction Energy	-28.8651	-7.92286		-9.50594	-8.47472		-8.95741	-8.16402		-8.55833	-8.10024		-8.22251	-7.96461		-8.68315	-8.00867		-8.35879	-8.06835		-8.0546	-7.89679
aug-cc-pVTZ	Forward Barrier	26.6352	-6.47487		-7.38139	-7.10661		-7.07925	-6.86005		-6.85942	-6.73221		-6.63725	-6.55882		-6.92818	-6.73677		-6.7495	-6.66829		-6.52617	-6.47212
	Backward Barrier	57.8205	4.32791		5.27902	4.71074		4.75278	4.3055		4.63401	4.37066		4.47431	4.33066		4.48966	4.10288		4.57463	4.40324		4.39446	4.31065
	Reaction Energy	-31.1853	-10.8028		-12.6604	-11.8174		-11.832	-11.1656		-11.4934	-11.1029		-11.1116	-10.8895		-11.4178	-10.8397		-11.3241	-11.0715		-10.9206	-10.7828
C. INDIVIDUAL ERRORS FOR RELATIVE DLPNO-CCSD(T1) CORRELATION ENERGIES (kcal/mol)
		X=6				X=7				X=8				X=9				CPS(6/7)				CPS(7/8)				CPS(8/9)
Basis Set	Relative Energy	without DCIOR	with DCIOR	D(DCIOR)		without DCIOR	with DCIOR	D(DCIOR)		without DCIOR	with DCIOR	D(DCIOR)		without DCIOR	with DCIOR	D(DCIOR)		without DCIOR	with DCIOR	D(DCIOR)		without DCIOR	with DCIOR	D(DCIOR)		without DCIOR	with DCIOR	D(DCIOR)
def2-SVP	Forward Barrier	-0.947743	-0.600595	0.347148		-0.509024	-0.245703	0.263321		-0.258966	-0.0795605	0.179406		-0.119881	-0.0214305	0.0984502		-0.289665	-0.0682568	0.221408		-0.133937	0.00351072	0.137448		-0.0503378	0.00763456	0.0579724
	Backward Barrier	0.640598	-0.0270571	-0.667655		0.253614	-0.297434	-0.551047		0.226189	-0.0807217	-0.306911		0.146932	-0.015714	-0.162646		0.0601213	-0.432622	-0.492743		0.212477	0.0276342	-0.184842		0.107303	0.0167898	-0.0905137
	Reaction Energy	-1.58834	-0.573538	1.0148		-0.762638	0.0517305	0.814368		-0.485155	0.00116121	0.486316		-0.266813	-0.00571642	0.261096		-0.349786	0.364365	0.714151		-0.346414	-0.0241234	0.32229		-0.157641	-0.00915523	0.148486
def2-TZVP	Forward Barrier	-0.973622	-0.675371	0.29825		-0.652978	-0.428672	0.224306		-0.380126	-0.229151	0.150976		-0.0909468	0.00625831	0.0972051		-0.492656	-0.305323	0.187334		-0.243701	-0.12939	0.11431		0.053643	0.123963	0.0703199
	Backward Barrier	0.855204	0.209917	-0.645288		0.40496	-0.0845749	-0.489535		0.332699	0.0431639	-0.289535		0.288695	0.130485	-0.15821		0.179838	-0.231821	-0.411659		0.296569	0.107033	-0.189536		0.266693	0.174146	-0.0925468
	Reaction Energy	-1.82883	-0.885288	0.943538		-1.05794	-0.344097	0.713841		-0.712826	-0.272315	0.440511		-0.379642	-0.124227	0.255415		-0.672494	-0.0735019	0.598992		-0.540269	-0.236423	0.303846		-0.21305	-0.0501834	0.162867
def2-QZVP	Forward Barrier	-0.928472	-0.664478	0.263995		-0.618216	-0.407818	0.210398		-0.348083	-0.219608	0.128474						-0.463088	-0.279488	0.1836		-0.213016	-0.125503	0.0875127
	Backward Barrier	0.937489	0.380762	-0.556728		0.527617	0.0957289	-0.431888		0.337593	0.0817203	-0.255872						0.322681	-0.0467873	-0.369468		0.24258	0.074716	-0.167864
	Reaction Energy	-1.86596	-1.04524	0.820722		-1.14583	-0.503547	0.642286		-0.685675	-0.301329	0.384347						-0.785769	-0.232701	0.553068		-0.455596	-0.200219	0.255377
cc-pVDZ	Forward Barrier	-0.398307	-0.0771448	0.321162		-0.240936	-0.0196129	0.221323		0.221768	0.389884	0.168116		0.341612	0.43631	0.0946974		-0.162251	0.00915305	0.171404		0.45312	0.594632	0.141512		0.401535	0.459523	0.0579882
	Backward Barrier	0.793423	0.120307	-0.673116		0.301609	-0.234832	-0.536441		0.274084	-0.0268156	-0.3009		0.169234	0.00890061	-0.160333		0.0557015	-0.412402	-0.468103		0.260322	0.0771927	-0.183129		0.116808	0.0267587	-0.0900497
	Reaction Energy	-1.19173	-0.197452	0.994278		-0.542545	0.215219	0.757764		-0.0523161	0.416699	0.469015		0.172379	0.427409	0.25503		-0.217952	0.421555	0.639507		0.192798	0.517439	0.324641		0.284726	0.432764	0.148038
cc-pVTZ	Forward Barrier	-0.959907	-0.684715	0.275192		-0.622383	-0.413281	0.209102		-0.380508	-0.253519	0.126989		-0.106137	-0.0262553	0.0798816		-0.453622	-0.277564	0.176057		-0.25957	-0.173638	0.0859319		0.0310485	0.0873767	0.0563281
	Backward Barrier	0.836332	0.249089	-0.587243		0.39359	-0.0654086	-0.458998		0.282332	0.0141896	-0.268142		0.156689	0.011306	-0.145383		0.172218	-0.222657	-0.394876		0.226703	0.0539887	-0.172714		0.0938679	0.00986421	-0.0840037
	Reaction Energy	-1.79624	-0.933804	0.862435		-1.01597	-0.347872	0.668101		-0.66284	-0.267709	0.395131		-0.262826	-0.0375613	0.225265		-0.62584	-0.0549067	0.570933		-0.486273	-0.227627	0.258646		-0.0628193	0.0775124	0.140332
cc-pVQZ	Forward Barrier	-0.788382	-0.526364	0.262018		-0.611435	-0.412234	0.199201		-0.385168	-0.261125	0.124043		-0.136067	-0.0643713	0.0716954		-0.522962	-0.35517	0.167792		-0.272035	-0.185571	0.0864643		-0.0115157	0.0340058	0.0455215
	Backward Barrier	1.01109	0.473345	-0.537746		0.518457	0.0975074	-0.420949		0.319941	0.0753584	-0.244583		0.154788	-0.150624	-0.305412		0.272139	-0.0904115	-0.362551		0.220684	0.0642839	-0.1564		0.072211	-0.263615	-0.335826
	Reaction Energy	-1.79947	-0.999709	0.799764		-1.12989	-0.509742	0.62015		-0.70511	-0.336484	0.368626		-0.290854	0.0862528	0.377107		-0.795101	-0.264758	0.530343		-0.492719	-0.249855	0.242864		-0.0837267	0.297621	0.381348
aug-cc-pVDZ	Forward Barrier	-0.809413	-0.463065	0.346348		-0.632956	-0.374995	0.257961		-0.379951	-0.224006	0.155946		-0.149309	-0.0532264	0.0960826		-0.544727	-0.330959	0.213768		-0.253449	-0.148511	0.104938		-0.0339878	0.0321632	0.066151
	Backward Barrier	0.77367	0.0887897	-0.68488		0.401597	-0.133835	-0.535431		0.25552	-0.0466283	-0.302148		0.150344	-0.0114814	-0.161825		0.21556	-0.245147	-0.460707		0.182482	-0.00302514	-0.185507		0.0977556	0.00609207	-0.0916636
	Reaction Energy	-1.58308	-0.551855	1.03123		-1.03455	-0.24116	0.793392		-0.635471	-0.177377	0.458094		-0.299653	-0.041745	0.257908		-0.760287	-0.0858123	0.674475		-0.435931	-0.145486	0.290445		-0.131743	0.0260711	0.157815
aug-cc-pVTZ	Forward Barrier	-0.906516	-0.631738	0.274778		-0.604379	-0.385178	0.219202		-0.384547	-0.257337	0.12721		-0.162379	-0.0839475	0.0784313		-0.453311	-0.261897	0.191414		-0.274631	-0.193417	0.0812145		-0.0512945	0.00274726	0.0540418
	Backward Barrier	0.95111	0.382837	-0.568273		0.424872	-0.0224056	-0.447278		0.306105	0.0427559	-0.26335		0.146405	0.00274842	-0.143656		0.161753	-0.225027	-0.38678		0.246722	0.0753366	-0.171385		0.0665546	-0.0172553	-0.0838099
	Reaction Energy	-1.85763	-1.01457	0.843051		-1.02925	-0.362772	0.66648		-0.690653	-0.300093	0.39056		-0.308784	-0.0866959	0.222088		-0.615065	-0.0368707	0.578194		-0.521353	-0.268753	0.2526		-0.117849	0.0200026	0.137852
D. MAEs FOR RELATIVE DLPNO-CCSD(T1) CORRELATION ENERGIES (kcal/mol)
		X=6				X=7				X=8				X=9				CPS(6/7)				CPS(7/8)				CPS(8/9)
	Basis Set	without DCIOR	with DCIOR	D(DCIOR)		without DCIOR	with DCIOR	D(DCIOR)		without DCIOR	with DCIOR	D(DCIOR)		without DCIOR	with DCIOR	D(DCIOR)		without DCIOR	with DCIOR	D(DCIOR)		without DCIOR	with DCIOR	D(DCIOR)		without DCIOR	with DCIOR	D(DCIOR)
	def2-SVP	1.05889	0.400397	-0.658497		0.508425	0.198289	-0.310136		0.323437	0.0538145	-0.269622		0.177875	0.014287	-0.163588		0.233191	0.288414	0.0552236		0.230942	0.0184228	-0.21252		0.105094	0.0111932	-0.093901
	def2-TZVP	1.21922	0.590192	-0.629026		0.705292	0.285781	-0.419511		0.475217	0.181543	-0.293674		0.253095	0.0869903	-0.166104		0.44833	0.203548	-0.244781		0.36018	0.157616	-0.202564		0.177795	0.116098	-0.0616979
	def2-QZVP	1.24397	0.696826	-0.547148		0.763889	0.335698	-0.428191		0.457117	0.200886	-0.256231						0.523846	0.186326	-0.33752		0.303731	0.133479	-0.170251
	cc-pVDZ	0.794486	0.131635	-0.662852		0.361696	0.156555	-0.205142		0.182723	0.2778	0.0950767		0.227742	0.290873	0.0631316		0.145301	0.281037	0.135735		0.30208	0.396421	0.0943412		0.26769	0.306349	0.0386588
	cc-pVTZ	1.19749	0.622536	-0.574957		0.677315	0.275521	-0.401795		0.441893	0.178473	-0.26342		0.175217	0.0250409	-0.150177		0.417227	0.185043	-0.232184		0.324182	0.151751	-0.172431		0.0625786	0.0582511	-0.00432749
	cc-pVQZ	1.19965	0.666473	-0.533176		0.753261	0.339828	-0.413433		0.470073	0.224322	-0.245751		0.193903	0.100416	-0.0934869		0.530068	0.23678	-0.293288		0.328479	0.16657	-0.161909		0.0558178	0.198414	0.142596
	aug-cc-pVDZ	1.05539	0.367903	-0.687485		0.689702	0.249996	-0.439705		0.423648	0.149337	-0.27431		0.199768	0.0354843	-0.164284		0.506858	0.220639	-0.286219		0.290621	0.0990075	-0.191613		0.0878289	0.0214421	-0.0663868
	aug-cc-pVTZ	1.23842	0.676383	-0.562034		0.686168	0.256785	-0.429383		0.460435	0.200062	-0.260373		0.205856	0.0577973	-0.148058		0.410043	0.174598	-0.235445		0.347569	0.179169	-0.1684		0.0785661	0.013335	-0.065231
